# Supplementary material for: Transcriptome response to heat stress in a chicken hepatocellular carcinoma cell line
Source: Cell Stress Chaperones. 2015 Aug 5;20(6):939–50. doi: 10.1007/s12192-015-0621-0 (PMC4595433; doi:10.1007/s12192-015-0621-0)
Supplement: Supplementary file 1 — Genes analyzed Complete comma delimited file containing all genes analyzed in this study along with RPKM values for each gene in each experiment. (CSV 1563 kb) [file 12192_2015_621_MOESM1_ESM.csv]

gene_id	symbol	log2(HS/C)	MeanHS	MeanC	Control_1	Control_2	Control_3	Control_4	Control_5	Control_6	Heat_stress_1	Heat_stress_2	Heat_stress_3	Heat_stress_4	Heat_stress_5	Heat_stress_6
373854	ODZ2	-0.913209901	1.8983333333	3.575	3.03	3.27	3.51	4.66	3.78	3.2	2.45	2.16	2.1	1.3	1.55	1.83
373885	FZD10	1.119324572	3.2333333333	1.4883333333	1.38	1.15	1.58	0.62	0.97	3.23	3.76	4.16	3.3	4.83	1.73	1.62
373886	FZD9	-0.24445298	5.47	6.48	4.83	5.6	6.08	7.11	8.61	6.65	4.44	3.74	3.02	6.12	8.24	7.26
373887	FZD4	0.0421479898	4.7466666667	4.61	2.51	3.05	2.95	8.43	8.57	2.15	2.4	1.96	2.08	3.71	10.43	7.9
373888	TFAM	-0.218967968	62.365	72.586666667	82.81	86.56	73.69	66.82	67.9	57.74	63.67	70.55	70.49	57.36	53.44	58.68
373889	HK1	0.0373570784	2.1516666667	2.0966666667	1.71	1.83	1.98	1.88	2.8	2.38	1.66	1.75	1.49	2.57	2.58	2.86
373890	ADRA1B	-0.678071905	0.0166666667	0.0266666667	0.16	0	0	0	0	0	0	0.05	0	0.02	0.03	0
373891	RECQL5	-0.267426175	1.3666666667	1.645	1.78	2.27	1.84	1.22	1.22	1.54	1.36	1.35	0.96	1.94	1.33	1.26
373892	ADD3	0.0594280105	93.956666667	90.165	101.16	116.79	111.68	62.03	79.32	70.01	123.59	111.04	109.49	71.44	75.08	73.1
373893	RX2	-0.807354922	0.0333333333	0.0583333333	0.19	0	0	0	0	0.16	0	0	0	0	0.2	0
373894	SDK1	-0.663007935	2.9483333333	4.6683333333	4.04	4.74	4.36	5.08	5.39	4.4	4.09	2.93	2.8	2.21	3.15	2.51
373895	TBX22		0	0	0	0	0	0	0	0	0	0	0	0	0	0
373896	UCP3	0.141293996	0.5716666667	0.5183333333	0.7	0.53	0.18	0.9	0.57	0.23	0.69	0.52	0.86	0.39	0.38	0.59
373897	MUSK	-0.649379229	0.2433333333	0.3816666667	0.34	0.69	0.49	0.22	0.17	0.38	0.44	0.43	0.14	0.35	0.05	0.05
373898	KIAA1274	0.2385935466	8.955	7.59	6.58	7.54	7.21	8.82	9.84	5.55	9.21	10.19	7.78	5.26	11.01	10.28
373899	PDIA3	0.2267849296	454.58333333	388.45833333	439.26	434.47	383.95	335.11	332.71	405.25	455.79	455.05	457.74	465.3	452.79	440.83
373900	UGP2	0.6421529229	106.52	68.253333333	57.81	60.82	60.51	69.07	66.95	94.36	99.02	82	89.88	177.86	96.66	93.7
373901	LMO4	0.5146240248	87.815	61.468333333	58.7	55.19	56.87	56.5	57.77	83.78	88.59	85.84	98.31	103.81	71.69	78.65
373902	NR1H4	-0.566540912	14.318333333	21.205	28.94	30.47	27.46	14.59	12.46	13.31	21.97	19.11	17.63	8.01	8.41	10.78
373903	DIO2	-0.712441242	14.871666667	24.368333333	24.22	30.18	27.16	13.88	17.01	33.76	26.5	21.89	25.46	5.5	4.9	4.98
373904	RHOBTB2	0.1449507992	47.616666667	43.065	35.14	30.5	40.99	56.42	55.1	40.24	47.41	42.13	36.39	40.33	57.36	62.08
373905	BASP1	-0.068342507	44.56	46.721666667	40.65	43.05	35.19	31.31	34.22	95.91	40.61	36.71	31.26	94.89	35.43	28.46
373906	NRG1	-0.245699795	1.535	1.82	1.1	0.84	0.98	3.76	2.46	1.78	0.69	0.59	0.32	2.26	2.61	2.74
373907	AHR	0.5629054791	131.65666667	89.123333333	85.43	97.32	97.82	82.16	83.92	88.09	148.32	127.04	142.63	126.73	128.63	116.59
373908	EDNRA	-1.140101972	1.1766666667	2.5933333333	3.91	3.51	3.6	1.16	2.44	0.94	1.3	1.61	1.68	0.63	0.88	0.96
373909	EDNRB2	0.4197139865	0.1716666667	0.1283333333	0.06	0.18	0.06	0.03	0.26	0.18	0.12	0.18	0.12	0.11	0.16	0.34
373910	NHLH1	4.4069641987	0.495	0.0233333333	0	0	0	0.08	0	0.06	0.36	0.36	0.42	0.65	0.7	0.48
373911	PTPRO	-2.278535499	0.045	0.2183333333	0.17	0.2	0.03	0.33	0.28	0.3	0.03	0	0.03	0.03	0.07	0.11
373912	NOG		0.0733333333	0	0	0	0	0	0	0	0	0	0	0	0.22	0.22
373913	NR2C1	0.0912943296	16.063333333	15.078333333	12.15	13.49	14.85	17.96	16.91	15.11	14.21	12.42	14.57	17.17	18.88	19.13
373914	QSOX1	-0.123873245	67.126666667	73.145	57.56	55.14	57.1	49.01	54.85	165.21	60.39	55.69	45.45	137.93	58.45	44.85
373916	ACO1	-0.367100768	41.448333333	53.458333333	46.27	57.89	55.4	50.15	51.89	59.15	44.8	40.52	41.16	40.83	42.48	38.9
373917	LGALS3	-0.376448711	12.471666667	16.19	11.7	9.97	11.05	25.52	17.13	21.77	11.34	8.14	7.95	17.15	16.15	14.1
373918	ACTN1	0.005145617	51.961666667	51.776666667	50.55	54.86	57.27	43.45	47.69	56.84	48.93	46.38	43.57	63.49	58.97	50.43
373919	RUNX2	0.6337710421	3.2816666667	2.115	3.09	2.56	2.44	1.19	1.31	2.1	4.12	3.3	2.14	3.98	3.44	2.71
373920	MID1	-0.428299399	0.6316666667	0.85	1.17	1.01	0.95	0.44	0.97	0.56	0.82	0.35	0.57	0.53	0.73	0.79
373921	ZNF622	-0.527523646	25.008333333	36.048333333	27.76	28.9	29.65	43.11	43.21	43.66	21.53	19.47	18.99	31.1	30.65	28.31
373922	LIMK1	0.0065428459	0.7366666667	0.7333333333	0.95	0.81	0.76	0.49	0.63	0.76	0.79	0.79	0.69	0.99	0.71	0.45
373923	CELF1	-0.313655381	10.843333333	13.476666667	7.75	10.39	10.4	17.51	18.77	16.04	7.59	6.49	7.51	13.93	15.66	13.88
373924	CACNG4	0.9205655325	0.0883333333	0.0466666667	0	0.14	0	0.08	0	0.06	0.27	0.14	0	0.12	0	0
373925	ARNTL2	-0.804784647	9.3633333333	16.356666667	20.71	20.01	19.48	13.63	14.17	10.14	10.7	11.79	11.44	6.34	7.58	8.33
373926	FGB	0.5604351934	551.08833333	373.69166667	449.88	419.85	374.25	409.03	339.92	249.22	688.85	652.54	739.77	376.23	437.06	412.08
373927	CDH20	-1.48169323	1.0133333333	2.83	4.15	5.67	4.77	0.39	1.19	0.81	2.16	1.3	1.79	0.29	0.3	0.24
373928	PPARG	0.6346884565	11.683333333	7.525	5.13	6.77	5.8	9.56	12.83	5.06	13.84	12.69	15.17	5.61	9.35	13.44
373929	MAPKAPK5	-0.435437714	9.0116666667	12.186666667	13.69	14.89	12.9	9.79	12.28	9.57	9.73	8.98	9.52	7.42	8.32	10.1
373930	SUMO1	-0.010323971	48.735	49.085	51.91	54.89	52.07	42.76	44.02	48.86	53.12	49.38	54.72	46.02	45.87	43.3
373931	EGR1	0.5905077291	242.85666667	161.28333333	123.34	92.61	127.12	351.62	190.91	82.1	226.82	203.64	161.99	252.13	283.79	328.77
373933	GRM5	-0.321928095	0.0133333333	0.0166666667	0.04	0	0.04	0	0.02	0	0.04	0.04	0	0	0	0
373934	HOXA13	-0.016053232	8.0433333333	8.1333333333	5.12	4.98	5.64	13.64	11.51	7.91	7.47	7.01	6.94	5.1	11.88	9.86
373935	DACH1	-0.650800314	0.8566666667	1.345	1.68	2.03	1.48	0.65	1.26	0.97	1.51	1.34	0.96	0.37	0.47	0.49
373936	RPL36	-0.169972939	267.50666667	300.955	438.86	303.4	327.68	237.25	226.35	272.19	300.15	331.51	296.29	229.97	229.44	217.68
373937	RPL22	-0.162480512	792.72	887.22	1043.65	950.2	979.61	724.01	744.02	881.83	895.62	924.91	891.59	701.94	691	651.26
373938	VAV2	-0.731930851	7.9416666667	13.19	15.36	17.36	17.95	8.26	10.11	10.1	9.74	9.34	9.6	6.75	6.23	5.99
373939	VAV3	0.6974321968	38.735	23.886666667	31.6	37.71	30.36	16.37	17.62	9.66	57.73	50.29	63.73	20.43	18.88	21.35
373940	LHX3		0	0	0	0	0	0	0	0	0	0	0	0	0	0
373941	PRRX1	-0.423761145	2.8166666667	3.7783333333	1.37	1.85	1.54	4.02	6.4	7.49	2.13	1.36	0.9	5.69	3.4	3.42
373942	AGMAT	0.0052868376	5.9233333333	5.9016666667	6.06	5.48	6.53	6.06	4.94	6.34	7.17	6.02	4.68	5.76	6.66	5.25
373943	TBX20	-0.04580369	0.0516666667	0.0533333333	0	0.1	0	0	0.13	0.09	0	0	0.2	0.05	0.06	0
373945	ABCA1	-0.184667021	3.1733333333	3.6066666667	3.26	4.56	4.46	3.8	4.1	1.46	3.98	3.22	2.73	1.3	3.12	4.69
373947	FDX1	-0.006879604	32.078333333	32.231666667	30.99	33.72	32.69	30.45	33.84	31.7	31.79	33.45	35.06	30.71	30.44	31.02
373948	MATR3	-0.085136503	88.778333333	94.175	88.58	105.11	98.3	94.32	95.35	83.39	78.66	78.4	83.55	93.1	100.79	98.17
373949	B3GAT1	1.0834160082	0.1483333333	0.07	0	0	0.12	0.2	0.05	0.05	0	0.11	0	0.21	0.31	0.26
373952	NBL1	-0.508653045	1.2616666667	1.795	2.83	1.4	2.58	1.13	1.53	1.3	1.67	1.8	1.5	0.95	0.83	0.82
373953	MAPK1	-0.182411357	112.44333333	127.59833333	103.94	126.05	123.47	143.84	147.24	121.05	108.14	86.76	103.33	105.43	143.28	127.72
373954	BCL2L1	-0.179909938	39.09	44.281666667	39.03	34.76	35.83	56.47	46.8	52.8	33.55	37.33	34.42	39.56	50.32	39.36
373956	ADORA3	-1.2410081	0.0183333333	0.0433333333	0	0.08	0.08	0.04	0.03	0.03	0	0	0	0.11	0	0
373957	RPL6	-0.162634758	565.13	632.56666667	705.65	675.59	654.39	495.61	588.25	675.91	559.62	617.42	575.78	621.35	545.18	471.43
373958	IL2		0.06	0	0	0	0	0	0	0	0	0.17	0	0	0	0.19
373960	SMYD1	1	0.03	0.015	0	0.09	0	0	0	0	0.18	0	0	0	0	0
373961	HDAC1	-0.623015385	46.27	71.26	67.3	70.75	68.47	66.01	77.15	77.88	57.26	47.52	47.58	42.31	42.57	40.38
373963	EEF1A1	0.1046851706	3968.8033333	3691.0183333	3754.45	3965.08	3805.13	3042.33	3180.76	4398.36	4162.39	4144.18	4170.55	4259.35	3721.83	3354.52
373964	MSTN	-1.540568381	0.0183333333	0.0533333333	0	0	0	0	0.16	0.16	0	0	0	0.11	0	0
373965	CALD1	-0.130508126	2.13	2.3316666667	2.07	2.23	1.86	2.89	3.18	1.76	1.64	1.96	2.1	2.45	2.49	2.14
373967	SLIT2	-1.652076697	0.035	0.11	0.16	0.14	0.18	0.03	0.07	0.08	0.02	0.02	0.08	0.05	0.04	0
373969	DLX5	2.4306343543	0.2066666667	0.0383333333	0.1	0	0	0	0	0.13	0.21	0.31	0.61	0.05	0.06	0
373970	ROCK1	-0.026628236	68.085	69.353333333	62.67	82.51	72.53	71.93	67.66	58.82	71.13	68.55	69.84	63.48	67.34	68.17
373971	TYR		0	0	0	0	0	0	0	0	0	0	0	0	0	0
373972	PRPF40A	0.2127525631	122.80833333	105.97	77.42	97.6	92.15	128.09	130.58	109.98	103.45	102.75	110.52	128.46	151.2	140.47
373974	IRX4		0.0166666667	0	0	0	0	0	0	0	0	0.1	0	0	0	0
373975	IRX2	0	0.045	0.045	0.19	0	0	0	0	0.08	0	0.19	0	0.08	0	0
373976	ALX4	-0.710443892	5.3983333333	8.8333333333	4.61	4.21	4.33	7.36	8.64	23.85	3.57	2.41	2.27	14.39	5.47	4.28
373977	PSEN1	0.1411698409	10.835	9.825	9.35	9.64	9.13	9.92	8.71	12.2	10	7.19	9.86	13.38	12.64	11.94
373978	COL18A1	-0.575424112	10.538333333	15.703333333	15.92	15.23	17.61	14.55	16.32	14.59	13.55	13.98	10.73	7.55	9.28	8.14
373979	FBLN1	-0.11981159	54.411666667	59.123333333	69.99	69.15	71.04	54.23	51.13	39.2	71.16	59.98	63.85	33.47	50.24	47.77
373980	LAMB2	0.3723166243	0.8133333333	0.6283333333	0.42	0.48	0.51	0.93	0.68	0.75	0.74	0.87	0.55	0.82	1.01	0.89
373981	HPSE	-0.209923069	0.1383333333	0.16	0.33	0.17	0.17	0	0.22	0.07	0.17	0.17	0.08	0.08	0.05	0.28
373983	BRCA1	-0.169567943	14.218333333	15.991666667	17.46	21.53	21.87	12.6	16.73	5.76	18.67	17.84	18.58	3.99	11.26	14.97
373984	PCNA	-0.308296642	236.03166667	292.265	389.49	366.19	327.18	254.52	299.91	116.3	281.36	295.05	307.85	110.48	200.97	220.48
373985	CHRDL1	-0.280107919	0.07	0.085	0.03	0.15	0.03	0.12	0.12	0.06	0.12	0.09	0.06	0.03	0.02	0.1
373986	LMBR1	-0.332108046	35.116666667	44.206666667	37.14	51.02	44.58	34.9	43.44	54.16	37.47	29.28	30.65	43.4	36.63	33.27
373987	THBS1	0.2445097882	3.25	2.7433333333	1.43	1.34	1.43	4.89	3.15	4.22	1.85	2.07	1.87	2.63	4.91	6.17
373988	TBX5		0	0.01	0.06	0	0	0	0	0	0	0	0	0	0	0
373989	TBX4	-0.182864057	0.1233333333	0.14	0.18	0.06	0.12	0.21	0.03	0.24	0.18	0.12	0.18	0.16	0.1	0
373990	TBX2	-0.43000335	6.3933333333	8.6133333333	9.96	7.8	8.53	8.63	10.53	6.23	9.83	8.35	7.09	4.17	4.32	4.6
373991	CLOCK	0.2599949056	7.4283333333	6.2033333333	4.28	4.34	5.04	9.56	8.68	5.32	5.19	4.44	4.31	8.17	11.23	11.23
373992	FBN1	-0.622607953	3.9716666667	6.115	5.52	6.42	6.45	5.41	6.41	6.48	4.83	4.33	4.21	4.19	3.3	2.97
373994	POU2AF1	-1.229481846	0.0483333333	0.1133333333	0	0.1	0.29	0.14	0.04	0.11	0.05	0.14	0.05	0.02	0.03	0
373995	KERA		0	0.01	0	0	0.06	0	0	0	0	0	0	0	0	0
373996	CAV1	0.1332256436	9.485	8.6483333333	4.75	4.54	4.54	8.27	11.59	18.2	7.58	9.84	8.15	12.42	10.06	8.86
373997	LDHB	-0.189770273	168.075	191.70333333	199.14	232.66	226.39	106.8	154.55	230.68	168.11	190.77	187.84	214.64	121.09	126
373998	CRYBA4	1.4918530963	0.075	0.0266666667	0	0	0	0	0.08	0.08	0	0.19	0	0.26	0	0
373999	CRYBA2	0.4238470546	4.4716666667	3.3333333333	4.67	1.82	2.92	3.52	3.78	3.29	2.51	4.65	3.54	2.59	7.06	6.48
374000	CRYBB1	0.132103536	0.1333333333	0.1216666667	0.3	0.15	0.15	0	0.13	0	0	0.15	0.15	0.34	0.16	0
374001	CHRNA7	-0.557878622	0.3883333333	0.5716666667	0.85	0.86	0.51	0.23	0.57	0.41	0.5	0.4	0.59	0.43	0.35	0.06
374002	CKMT1A	2.6543839017	1.49	0.2366666667	0.19	0.2	0.3	0.17	0.26	0.3	1.07	1.64	1.05	0.83	2.17	2.18
374003	POLK	-0.046521144	1.78	1.8383333333	1.66	2.27	1.96	1.79	1.86	1.49	2.36	1.52	2.37	1.15	1.41	1.87
374004	MYOG		0	0.0216666667	0	0	0.13	0	0	0	0	0	0	0	0	0
374005	HCRT	-0.740912779	0.1216666667	0.2033333333	0.23	0.23	0	0.26	0.2	0.3	0	0	0	0.1	0.12	0.51
374006	SAT1	-0.173553435	305.11166667	344.115	307.73	344.91	342.25	232.35	230.24	607.21	344.14	324.77	354.97	335.48	227.46	243.85
374007	CDH7		0	0	0	0	0	0	0	0	0	0	0	0	0	0
374008	EPHA6	1	0.0066666667	0.0033333333	0	0	0	0	0	0.02	0	0.04	0	0	0	0
374009	ACO2	-0.127161022	101.47333333	110.82333333	123.09	123.7	117.2	103.08	116.65	81.22	115.98	115.81	114.01	65.6	100.66	96.78
374010	UNG	0.1506250722	14.34	12.918333333	14.25	12.33	12.2	15.27	13.9	9.56	15.77	14.17	13.21	14.87	14.17	13.85
374011	MAB21L2	1.0923002786	33.67	15.791666667	21.97	22.75	25.86	7.26	11.41	5.5	53.92	55.01	47.72	15.45	14.69	15.23
374012	BIRC2	0.452258799	46.94	34.308333333	29.06	31.63	31.56	30.56	30.79	52.25	48.75	44.03	49.55	60.84	39.8	38.67
374015	FABP1	2.4594316186	0.2383333333	0.0433333333	0.26	0	0	0	0	0	0	0	0.5	0.35	0	0.58
374016	LAMA1	-0.830074999	0.015	0.0266666667	0.04	0.04	0.03	0.02	0.02	0.01	0	0.03	0.01	0	0.02	0.03
374017	BARX1	0.0588936891	0.0416666667	0.04	0	0	0	0.14	0	0.1	0.12	0	0	0	0.13	0
374018	ILK	-0.491281161	26.818333333	37.698333333	39.53	34.29	39.32	31.79	37.62	43.64	28.11	29.51	23.38	30.19	24.97	24.75
374019	SOX3	-0.754887502	0.08	0.135	0.07	0.07	0.07	0.21	0.1	0.29	0	0	0.14	0.3	0.04	0
374020	FECH	-0.791279941	17.62	30.493333333	24.89	28.97	29.91	29.57	38.22	31.4	12.61	14.42	13.49	20.71	24.32	20.17
374021	RNF111	0.4668433742	6.505	4.7066666667	3.55	3.93	4.03	6.07	5.48	5.18	5.84	5.6	4.62	7.58	8.1	7.29
374022	DPYSL4	2.1154772174	0.0433333333	0.01	0	0	0	0	0	0.06	0	0	0.13	0.06	0.07	0
374024	TWSG1	-0.452421101	23.348333333	31.948333333	43.51	38.52	37.41	22.39	30.48	19.38	26.84	25.34	30.31	16.07	21.42	20.11
374025	SMN	-0.409935325	66.448333333	88.285	98.51	93.79	90.1	76.38	91.62	79.31	66.89	69.93	75.42	53.94	65.06	67.45
374026	ARNT	-0.33398319	57.84	72.906666667	67.99	62.43	69.24	72.47	81.13	84.18	67.29	64.43	52	57.33	55.64	50.35
374027	NEB	-0.145240137	1.2116666667	1.34	1.12	1.24	1.32	1.32	1.42	1.62	0.8	0.97	0.97	1.72	1.53	1.28
374028	CLDN5		0.015	0	0	0	0	0	0	0	0	0	0	0	0	0.09
374030	PCBD2	-0.00112025	45.056666667	45.091666667	61.34	49.89	43.37	37.44	45.83	32.68	43.91	56.78	48.67	27.78	41.73	51.47
374031	NOTCH2	-0.030245022	31.546666667	32.215	22.49	25.3	28.59	35.47	40.4	41.04	27.76	26.05	22.53	37.81	39.49	35.64
374033	UGT8	-0.179990619	23.593333333	26.728333333	36.76	33	30.87	25.25	22.8	11.69	34.61	27.88	28.82	9.57	21.13	19.55
374034	AFAP1	1.149207235	8.21	3.7016666667	3.51	4.07	3.56	3.12	4.18	3.77	11.61	8.84	9.07	5.08	5.52	9.14
374035	GIT2	-0.300783337	25.178333333	31.015	26.91	30.67	30.44	32.06	35.85	30.16	26.2	22.9	22.73	23.91	28.26	27.07
374037	HAT1	-0.631877437	14.69	22.763333333	27.74	28.69	26.55	16.98	20.75	15.87	16.73	15.07	20.6	9.39	12.47	13.88
374038	CBL	0.3251090671	9.6483333333	7.7016666667	5.61	5.43	5.7	8.03	8.75	12.69	6.16	6.77	5.78	14.12	13.43	11.63
374039	OGN	-0.605721061	0.0383333333	0.0583333333	0	0.13	0.13	0	0.06	0.03	0	0.06	0	0.06	0.04	0.07
374040	DIAPH1	0.0077027271	21.596666667	21.481666667	17.42	19.14	19.33	25.87	26.03	21.1	21.13	18.18	20.6	20.05	24.82	24.8
374042	SOD2	-0.009756846	61.156666667	61.571666667	72.64	70.46	67.4	54.74	54.05	50.14	72.07	68.19	74.21	45.68	51.83	54.96
374046	COL11A1	-0.584962501	0.2033333333	0.305	0.42	0.3	0.43	0.27	0.25	0.16	0.31	0.29	0.34	0.1	0.1	0.08
374047	CCND2	0.1147221437	41.121666667	37.978333333	30	40.07	38.4	37.87	35.5	46.03	40.98	33.03	33.02	62.28	42.59	34.83
374048	MYOD1	0.8514774753	0.1383333333	0.0766666667	0.1	0	0	0.06	0.13	0.17	0	0.1	0.3	0.32	0.11	0
374049	TPD52L1	0.1962569342	1.4283333333	1.2466666667	1.91	1.24	1.11	0.71	2.39	0.12	1.5	2.71	1.88	0.37	1.04	1.07
374050	DDB1	-0.624098858	29.678333333	45.741666667	38.35	43.39	43.74	41.98	51.11	55.88	28.85	30.62	25.89	29.99	32.62	30.1
374051	HOXA2	-0.53025109	0.7016666667	1.0133333333	1.11	0.96	0.78	0.84	0.86	1.53	0.43	0.94	0.76	1.08	0.61	0.39
374052	F5	0.125339429	11.416666667	10.466666667	6.36	6.21	5.91	25.08	14.35	4.89	10.79	7.46	7.26	7.39	20.07	15.53
374053	RPS17	-0.183742928	234.56333333	266.42333333	353.75	262.65	288.49	216.01	217.6	260.04	294.21	277.81	225.8	224.13	206.9	178.53
374054	DAZL		0	0.0233333333	0.14	0	0	0	0	0	0	0	0	0	0	0
374055	TRAF5	-1.078002512	0.165	0.3483333333	0.51	0.32	0.61	0.23	0.22	0.2	0.17	0.17	0.2	0.09	0.23	0.13
374056	GPX4	-0.171726826	94.985	106.99166667	117.04	81.36	108.11	107	107.25	121.19	93.74	101.43	80.99	96.19	118.39	79.17
374058	ITGB1	-0.019337856	186.74666667	189.26666667	200.61	194.3	180.87	192.36	195.73	171.73	182.02	171.62	181.56	181.03	208.49	195.76
374059	FZD8	0.4539862754	7.9883333333	5.8316666667	5.61	4.95	6.54	6.19	6.25	5.45	7.81	8.14	8.88	8.34	8.03	6.73
374060	FZD7	0.2509783883	1.43	1.2016666667	1.41	1.25	1.7	0.83	0.89	1.13	1.93	1.53	1	1.51	0.93	1.68
374062	FZD1	0.5183821312	13.003333333	9.0783333333	7.51	9.26	10.2	8.97	10.33	8.2	15.29	14.76	13.08	10.73	13.04	11.12
374065	KCNMA1	0.1480401379	4.4433333333	4.01	4.14	4.34	4.13	1.79	2.86	6.8	4	3.16	3.71	8.64	3.64	3.51
374066	DCXR	-0.279156384	38.511666667	46.733333333	58.33	58.31	55.14	44.34	32.77	31.51	48.06	50.98	40.01	24.49	36.38	31.15
374067	PKNOX2	-0.677018678	1.9983333333	3.195	2.9	2.85	2.85	3.17	4.02	3.38	1.77	1.86	1.66	2.19	2.3	2.21
374068	CDH5	-0.7589919	0.0216666667	0.0366666667	0.06	0.12	0.03	0	0.01	0	0.06	0	0.03	0.04	0	0
374069	MYH2		0	0	0	0	0	0	0	0	0	0	0	0	0	0
374071	KHDRBS1	-0.385200392	43.948333333	57.398333333	63.76	70.56	62.4	44.8	54.1	48.77	51.92	51.96	54.61	29.02	36.2	39.98
374072	SLC25A6	-0.246321682	549.59666667	651.92	581.22	644.6	636.99	695.38	621.6	731.73	502.33	477.45	521.11	596.09	618.56	582.04
374073	CFDP1	-0.115003476	39.83	43.135	39.11	35.98	34.92	46.76	50.47	51.57	32.58	32.86	29.66	49.07	50.65	44.16
374074	HIRA	0.0475079708	43.99	42.565	36.43	45.64	40.99	43.5	47.78	41.05	39.3	40.13	39.46	47.83	49.15	48.07
374075	BTK	-0.761315456	0.235	0.3983333333	0.46	0.53	0.64	0.26	0.35	0.15	0.17	0.29	0.4	0.23	0.13	0.19
374076	SIAH1	0.5725374909	32.853333333	22.091666667	21.29	19.69	20.41	24.7	26.02	20.44	31.73	33.35	36.32	27.76	33.08	34.88
374078	BIRC5	-0.63361536	12.488333333	19.375	23.66	24.24	21.51	15.92	19.94	10.98	16.21	15.84	16.97	4.82	11.59	9.5
374079	OPTN	-0.584878012	18.973333333	28.458333333	29.23	35.09	32.59	21.37	26.12	26.35	19.82	23.26	24.92	16.17	14.61	15.06
374080	TLE4	0.9133660413	22.701666667	12.053333333	10.08	11.09	11.05	12.2	12.35	15.55	19.18	18.09	18.32	29.64	26.64	24.34
374083	DAB1	-0.752839674	0.7833333333	1.32	1.75	1.94	2.07	0.52	0.72	0.92	1.06	1.5	1.04	0.42	0.36	0.32
374084	ERAL1	-0.415274687	15.205	20.276666667	18.41	17.94	18.86	20.91	22.5	23.04	14.49	13.77	13.48	18.08	16.36	15.05
374087	ADARB1	-0.537242556	6.9666666667	10.11	9.75	8.72	9.27	11.43	11.89	9.6	6.94	7.13	6.36	5.74	8.16	7.47
374088	IMPG1	1.3870231231	0.0566666667	0.0216666667	0	0	0.03	0.02	0.04	0.04	0.05	0.08	0.16	0.05	0	0
374089	SEMA3E	-1.263034406	0.0166666667	0.04	0	0.05	0.1	0	0.07	0.02	0.05	0	0	0.02	0.03	0
374090	SEMA3C	0.2887210495	4.08	3.34	2.89	1.88	2.23	2.26	1.83	8.95	4.63	3.51	3.59	8.2	2.59	1.96
374091	P4HB	-0.344211858	635.02333333	806.135	896.65	926.94	861.08	658.09	728.24	765.81	715.89	707.63	736.64	559.06	558.17	532.75
374092	CRY2	0.6556854865	23.063333333	14.64	11.48	11.5	13.03	16.45	16.12	19.26	22.71	22.38	18.48	27.55	22.92	24.34
374093	CRY1	0.2904894772	117.46833333	96.045	78.45	80.34	77.07	131.36	115.2	93.85	113.53	105.79	106.98	114.23	135.67	128.61
374094	TGFBR1	0.5276442627	64.808333333	44.956666667	53.47	53.24	51.69	38.33	37.96	35.05	82.17	72.28	82.81	50.4	50.8	50.39
374095	ENTPD8	-0.706724093	0.8516666667	1.39	1.2	1.39	1.39	1.23	1.27	1.86	0.94	1.61	0.67	0.65	0.47	0.77
374096	SMAD6	1.2304697397	13.433333333	5.725	6.08	6.83	6.5	5.1	5.58	4.26	17.06	17.47	17.39	9.74	10.89	8.05
374098	KCNIP2	2.2605275502	0.1916666667	0.04	0	0	0	0	0.12	0.12	0.28	0.28	0	0.13	0.15	0.31
374100	FLT1	0.3219280949	0.025	0.02	0	0.06	0	0.04	0.01	0.01	0	0	0.03	0.01	0	0.11
374102	SDC2	-0.4522297	243.90666667	333.70166667	381.32	374.01	291.62	229.42	286.97	438.87	260.55	258.82	287.17	255.54	195.03	206.33
374103	ZIC1	-1.181025995	0.6233333333	1.4133333333	2.1	1.93	1.87	0.38	1.29	0.91	1.25	0.72	0.78	0.41	0.36	0.22
374105	RIMBP2	-0.769759332	2.8416666667	4.845	5.21	6.37	6.06	3.93	4.41	3.09	4.14	3.06	2.91	2.62	2.09	2.23
374106	CDKN1B	0.3186738222	15.683333333	12.575	17.52	16.55	18.55	6.6	5.96	10.27	17.35	20.57	20.97	13.49	12.19	9.53
374108	FSHB		0	0	0	0	0	0	0	0	0	0	0	0	0	0
374110	PTGDS	0.3928979801	7.5083333333	5.7183333333	5.34	3.45	5.92	12.58	5.11	1.91	8.25	4.83	4.79	2.63	10.87	13.68
374111	CELF2	-1.832890014	0.0533333333	0.19	0.18	0.28	0.19	0.05	0.2	0.24	0.09	0	0.18	0	0.05	0
374113	ADAM10	0.3685228135	51.983333333	40.265	42.31	44.99	43.15	37.86	40.58	32.7	65.85	49.12	54.18	40.3	51.5	50.95
374115	ARNTL	-0.621070547	11.223333333	17.261666667	19.46	18.53	17.11	16.59	17.87	14.01	13.59	11.07	11.39	7.28	11.62	12.39
374116	PER2	0.3526318423	26.04	20.393333333	12.96	14.94	15.76	28.36	22.32	28.02	22.87	19.56	21.37	31.45	30.97	30.02
374117	IGJ	-0.968973104	0.0783333333	0.1533333333	0.16	0.32	0.08	0.09	0.17	0.1	0	0.08	0.08	0.18	0.04	0.09
374118	SUFU	0.0525046655	26.301666667	25.361666667	27.65	26.18	25.92	22.06	25.98	24.38	27.44	26.94	24.51	24.86	26.14	27.92
374119	NEDD4L	-0.152487013	6.4583333333	7.1783333333	7.01	7.72	7.09	7.17	6.95	7.13	7.24	6.32	6.23	6.24	7.18	5.54
374120	PPARA	0.2428829471	7.5833333333	6.4083333333	5.84	8.19	6.52	5.63	4.68	7.59	9.14	7.39	6.94	9.66	6.65	5.72
374122	NDUFS4	-0.240802291	20.671666667	24.426666667	31.97	27.83	27.86	19.49	21.33	18.08	24.84	23.74	26.69	13.98	16.63	18.15
374123	UBE2I	-0.181584894	107.37166667	121.77333333	150.11	136.58	127.43	107.24	107.83	101.45	108.75	103.09	111.38	98.94	113.23	108.84
374125	LITAF	-0.789803366	17.898333333	30.943333333	31.35	28.5	31.1	37.22	40.91	16.58	17.2	15.13	18.03	10.05	24.32	22.66
374126	NAB1	0.3828904516	56.535	43.356666667	24.68	30.78	32.28	53.05	58.19	61.16	46.48	41.83	34.69	74.17	75.54	66.5
374127	PAX3	-0.10864126	0.895	0.965	0.79	0.8	1	1.08	1.82	0.3	1.09	0.69	0.97	0.31	0.86	1.45
374128	PDGFB	-1.622930351	0.0416666667	0.1283333333	0	0.13	0.13	0.29	0.11	0.11	0	0	0	0.11	0	0.14
374129	LMO2	-2.206450877	0.0216666667	0.1	0	0.14	0.14	0.08	0.24	0	0	0	0	0.06	0.07	0
374131	NR3C2	-0.1371211	5.7166666667	6.2866666667	6.42	6.87	6.83	5.72	6.9	4.98	7.08	7.12	6.36	4.38	4.91	4.45
374132	RPL39	-0.184740394	674.475	766.61666667	994.81	802.56	831.91	575.71	625.82	768.89	739.44	763.29	782.24	631.31	610.99	519.58
374133	RPL35	-0.11220537	708.40166667	765.69666667	1083.26	826.4	902.28	567.96	560.66	653.62	933.03	854.11	798.77	562.52	552.32	549.66
374134	RPL14	-0.149773044	529.06166667	586.93833333	757.2	644.44	590.62	480.97	492.6	555.8	551.33	598.47	588.94	509.12	483.03	443.48
374135	CTGF	1.004187797	3.45	1.72	1.3	1.83	1.98	2.46	2.06	0.69	3.11	3.16	2.85	2.51	4.18	4.89
374136	IL1RL1		0	0.035	0.08	0.13	0	0	0	0	0	0	0	0	0	0
374137	MEOX2	-0.609210047	0.0983333333	0.15	0.28	0.36	0.07	0.04	0.06	0.09	0.21	0.14	0.14	0.06	0.04	0
374138	HIPK2	-0.345181396	73.545	93.425	67.74	69.52	65.12	120.11	128.88	109.18	56.17	50.62	45.58	85.08	112.72	91.1
374139	BRCA2	-0.348657642	3.975	5.0616666667	5.02	6.26	6.49	5.1	5.31	2.19	4.86	4.73	4.78	1.62	3.39	4.47
374141	TLR2-1	-1.347923303	0.0183333333	0.0466666667	0.13	0	0.04	0.03	0	0.08	0	0	0.09	0.02	0	0
374142	WNT3		0.0166666667	0	0	0	0	0	0	0	0	0	0	0	0	0.1
374143	KCND2		0.005	0	0	0	0	0	0	0	0	0	0	0.03	0	0
374144	PTS	-0.244512978	18.553333333	21.98	24.74	26.86	26.18	15.83	18.21	20.06	27.31	24.26	25.73	10.54	12.37	11.11
374146	ERG	3.1699250014	0.06	0.0066666667	0	0	0	0	0	0.04	0	0	0	0.16	0	0.2
374147	BMPR2	0.0483890824	12.581666667	12.166666667	8.72	10.66	10.74	15.74	14.63	12.51	12.13	9.74	10.09	16.11	14.54	12.88
374148	SOX9	0.4626928648	20.021666667	14.528333333	18.32	18.75	19.76	11.06	12.12	7.16	26.46	24.63	19.97	15.01	19.14	14.92
374150	ID4	1.4283697924	46.866666667	17.413333333	14	16.35	20.07	17.99	19.85	16.22	58.45	69.23	76.52	24.4	27.32	25.28
374155	ST8SIA4	-0.598244633	1.5016666667	2.2733333333	3.6	1.76	3.03	2.21	1.58	1.46	1.98	0.86	1.71	1.29	1.35	1.82
374156	DKK1		0	0.0233333333	0	0	0	0	0	0.14	0	0	0	0	0	0
374157	NRP2	-0.104567717	19.843333333	21.335	18.39	17.13	18.68	25.05	29.15	19.61	16.67	14.35	13.49	16.18	32.03	26.34
374158	DFFB	-0.321721981	9.3333333333	11.665	12.76	13.7	14.15	7.95	10.82	10.61	8.92	10.36	10.58	9.69	7.95	8.5
374159	ATP5A1	-0.183974212	322.95666667	366.88166667	355.57	427.9	416.54	291.69	372.32	337.27	343.92	394.42	376.12	221.93	307.72	293.63
374161	THYN1	-0.529095338	39.373333333	56.816666667	72.68	71.46	61.99	43.69	52.65	38.43	46.86	51.86	46.2	26.74	30.91	33.67
374162	MKRN2	-0.385562236	18.501666667	24.17	21.72	18.59	19.92	28.43	28.46	27.9	15.16	14.37	13.2	24.33	21.49	22.46
374163	HSP90B1	1.8324636604	1273.3183333	357.52833333	351.78	385.96	354.68	395.74	311.07	345.94	1208.55	1259.25	1227.31	1257.27	1375.48	1312.05
374165	FABP4	-0.932885804	0.1466666667	0.28	0.57	0	0	0	0.74	0.37	0.28	0.28	0	0	0	0.32
374166	P2RX4	-0.865262734	11.766666667	21.435	23.13	19.96	23.03	21.51	19.55	21.43	13.35	11.79	10.8	9.92	13.07	11.67
374168	WNT7A	0.210825094	0.9316666667	0.805	0	0	0	0.93	0.85	3.05	0	0.21	0.21	2.67	1.65	0.85
374169	CACNA1B	-0.695145418	0.035	0.0566666667	0.02	0.03	0.05	0.1	0.04	0.1	0.02	0	0.08	0.08	0.01	0.02
374173	SLIT3	-0.253756592	0.0433333333	0.0516666667	0.08	0.06	0.03	0.03	0.07	0.04	0	0.03	0.03	0.01	0.06	0.13
374175	CAMK2A	-2.050626073	0.0116666667	0.0483333333	0.08	0	0	0	0.07	0.14	0	0	0	0.07	0	0
374177	HIF1A	-0.70195009	20.685	33.648333333	25.13	32.03	29.88	37.02	42.32	35.51	17.7	14.66	16.03	19.77	26.33	29.62
374179	IRF4	-0.525360914	0.755	1.0866666667	1.18	1.2	2.06	0.53	0.59	0.96	0.89	1.3	0.83	0.57	0.37	0.57
374180	ENAH	0.1929419746	37.026666667	32.391666667	25.45	33.39	28.62	33.01	35.62	38.26	38.18	32.76	34.46	44.07	40.75	31.94
374182	ROCK2	-0.404104291	10.651666667	14.095	8.98	11.05	9.12	18.03	17.03	20.36	8.35	7.55	7.28	15.15	13.06	12.52
374184	IRX5	0.5955162789	1.1433333333	0.7566666667	0.65	0.78	1.02	0.54	1.06	0.49	0.82	1.46	1.1	1.22	0.8	1.46
374185	IRX1	-0.025752146	1.9433333333	1.9783333333	1.02	2.58	2.84	1.17	1.22	3.04	2.16	1.64	1.63	3.21	1.45	1.57
374186	UFD1L	-0.183774596	57.575	65.396666667	70.44	75.75	74.23	52.25	59.59	60.12	64.23	67.66	62.51	50.97	48.84	51.24
374187	PTCH2	0.2485763531	0.9266666667	0.78	0.6	0.15	0.69	1	1.22	1.02	0.68	0.75	0.89	0.99	1.32	0.93
374188	PSEN2	-0.093401665	25.193333333	26.878333333	27.91	26.84	23.98	30.1	27.64	24.8	25.93	26.1	25.47	24.65	26.14	22.87
374189	ME1	-0.461109878	11.325	15.59	17.35	20.86	18.11	11.28	16.86	9.08	14.13	13.72	15.27	4.47	9.43	10.93
374191	PDCD4	0.2876472811	91.04	74.583333333	88.54	105.92	100.48	46.33	50.04	56.19	149.89	135.03	148.16	35.2	39.23	38.73
374192	DUSP1	0.6618178211	82.758333333	52.31	58.51	45.45	62.33	82.78	42.67	22.12	104.41	109.41	90.01	49.67	64.7	78.35
374193	GAPDH	-0.29417938	745.90833333	914.62333333	868.84	797.25	812.79	876.37	981.35	1151.14	688.69	655.53	617.51	886.59	880.6	746.53
374194	UBE3B	-0.083346733	4.68	4.9583333333	4.48	4.2	5.07	4.72	5.63	5.65	4.34	4.38	4.11	5.49	4.64	5.12
374196	PDGFA	0.0133383133	57.953333333	57.42	48.4	48.23	49.5	60.19	63.81	74.39	55.97	50.36	43.57	74.1	65.49	58.23
374197	ACTR3	-0.165390238	133.29833333	149.49	141.59	155.55	144.67	139.82	135.93	179.38	116.67	116.44	131.92	154.63	142.83	137.3
374198	APP	-0.05400869	300.82166667	312.29666667	289.07	300.19	276.38	339.73	368.77	299.64	285.17	271.05	268.84	289.57	353.98	336.32
374199	JAK2	0.062449201	4.2883333333	4.1066666667	2.95	4.66	4.59	3.96	4.72	3.76	4.81	3.94	4.27	4.11	4.48	4.12
374200	SOX18		0	0	0	0	0	0	0	0	0	0	0	0	0	0
374201	PITX1	0.472262368	0.4	0.2883333333	0.38	0.13	0.39	0.15	0.62	0.06	0.51	0.32	0.38	0.03	0.66	0.5
374202	TBX3	-0.963417531	16.341666667	31.865	40.91	39.09	43.16	27.58	22.97	17.48	23.79	23.31	17.32	9.23	13.33	11.07
374203	FBN2	-0.817135943	0.105	0.185	0.13	0.28	0.36	0.14	0.06	0.14	0.11	0.09	0.18	0.2	0.01	0.04
374204	QKI	-0.034827589	46.041666667	47.166666667	40.8	50.54	48.73	47.14	49.42	46.37	58.67	42.59	46.74	47.75	44.46	36.04
374205	CDX2		0	0	0	0	0	0	0	0	0	0	0	0	0	0
374206	SAP18	-0.057896343	170.75	177.74166667	217.23	212.7	199.04	136.06	158.73	142.69	211.65	198.87	205.16	128.33	150.09	130.4
374207	HDAC4	-0.340706286	8.4216666667	10.665	8.43	10.43	9.17	11.5	11.51	12.95	8.7	7.57	6.7	10.43	9.4	7.73
374208	PTPRG	-0.290827031	7.6116666667	9.3116666667	9.26	10.7	9.98	8.56	11.7	5.67	9.15	8.81	9.1	4.11	7.01	7.49
374209	ITGB3	0.4283343219	0.1816666667	0.135	0.04	0	0.04	0.27	0.36	0.1	0.23	0.08	0.04	0.14	0.34	0.26
374211	CRABP1	5.0395283642	0.4933333333	0.015	0	0	0	0.09	0	0	0.49	1.13	0.96	0.29	0.09	0
374212	ADORA1	-0.565597176	0.0416666667	0.0616666667	0	0	0.16	0.04	0.17	0	0.08	0	0	0	0.08	0.09
374213	ACVR2B	-0.515812779	1.1633333333	1.6633333333	2.03	1.89	2.06	1.41	1.52	1.07	1.01	1.26	0.67	1.22	1.2	1.62
374214	GABRA1	0.4150374993	0.0066666667	0.005	0	0	0	0	0	0.03	0	0	0	0	0.04	0
374215	POU1F1	-1.201633861	0.0333333333	0.0766666667	0.16	0.08	0.04	0.09	0.02	0.07	0	0	0.04	0.04	0.07	0.05
374216	GUCA1A	0.7720218489	1.4116666667	0.8266666667	0.65	0.84	0.9	0.68	0.6	1.29	1.36	2.06	2.44	0.88	0.87	0.86
374218	CRHR1		0	0	0	0	0	0	0	0	0	0	0	0	0	0
374222	GLDC	-1.009934978	1.6883333333	3.4	4.24	3.96	4.56	2.03	2.17	3.44	1.68	2	2.4	2.07	0.89	1.09
374223	LEPR	0.0427496475	0.2283333333	0.2216666667	0.2	0.2	0.37	0.21	0.12	0.23	0.33	0.3	0.13	0.33	0.13	0.15
374224	PAFAH1B1	-0.027662082	39.775	40.545	35.72	40.1	37.13	42.6	42.34	45.38	39.16	36.54	38.35	42.9	41.28	40.42
374226	MAGOH	-0.325470638	118.635	148.65833333	201.57	170.51	181.56	101.39	122.76	114.16	147.48	147.63	153.67	70.37	86.4	106.26
374228	KCND3	1.8744691179	0.0183333333	0.005	0	0	0	0	0	0.03	0.07	0	0	0	0.04	0
374229	TNFSF13B	-2.321928095	0.0033333333	0.0166666667	0	0.08	0	0	0	0.02	0	0	0	0.02	0	0
374231	FOXO1A	-0.439535434	7.2016666667	9.7666666667	7.3	9.28	7.94	12.61	12.86	8.61	6.38	6.64	6.45	4.81	10.64	8.29
374232	KAT2A	2.7179263274	125.54333333	19.081666667	19.1	19.27	20.07	16.32	18.31	21.42	173.59	161.52	154.15	87.45	89.24	87.31
374233	FKBP1A	-0.121435505	649.49666667	706.53333333	866.54	726.67	830.44	498.61	573.63	743.31	752.99	754.46	714.41	607.15	554.2	513.77
374234	SPTAN1	0.4734742841	100.85	72.635	57.32	79.92	85.65	65.46	73.68	73.78	95.7	101.41	102.68	106.79	97.13	101.39
374240	SOX1		0	0	0	0	0	0	0	0	0	0	0	0	0	0
374241	PI15	0.1106445247	37.791666667	35.001666667	7.34	9.49	10.62	45	45.3	92.26	17.37	13.29	14.65	83.29	49.35	48.8
374242	DCX	-0.562152618	0.2833333333	0.4183333333	0.53	0	0.36	0.26	0.66	0.7	0.35	0.18	0.17	0.36	0.44	0.2
374243	WNT2B	0.2085866218	0.26	0.225	0.46	0.12	0	0.27	0.25	0.25	0.12	0	0.57	0.42	0.32	0.13
374244	ATP2B1	0.3854387687	85.525	65.473333333	56.69	60.42	57.1	78.95	78.03	61.65	64.6	64.08	68.12	92.61	116.65	107.09
374246	NBN	0.4179787746	18.003333333	13.475	13	14.33	12.44	13.67	14	13.41	16.14	14.47	14.55	20.85	20.61	21.4
374249	GDF5		0.0433333333	0	0	0	0	0	0	0	0	0.26	0	0	0	0
374251	TGFBR3	0.311032129	4.7266666667	3.81	3.73	4.35	4.11	2.63	3.01	5.03	4.77	3.27	3.32	6.13	5.36	5.51
374252	TNKS	-1.260839585	7.035	16.858333333	12.91	15.34	15.28	19.39	19.52	18.71	7.27	6.71	6.34	7.27	7.73	6.89
374253	TNKS2	-0.301886698	9.23	11.378333333	8.12	10.52	10.08	14.51	13.49	11.55	8.52	7.09	7.86	9.28	10.95	11.68
374254	LSP1	-0.154871275	3.015	3.3566666667	3.03	2.72	2.01	4.57	5.32	2.49	3.26	2.55	2.64	1.47	3.31	4.86
374255	MRPL23	-0.340291647	34.14	43.221666667	52.37	50.63	47.34	32.14	41.5	35.35	30.16	35.93	39.24	28.44	30.36	40.71
374256	CD81	0.0448895949	40.801666667	39.551666667	39.58	40.48	39.32	32.03	29.17	56.73	39.27	36.22	38.67	47.54	46.32	36.79
374258	F9	0.154109877	0.8883333333	0.7983333333	0.95	0.38	1.06	1.2	0.91	0.29	1.04	0.85	1.12	0.38	0.77	1.17
374259	CACNB4	-0.190403127	3.7566666667	4.2866666667	3.35	3.32	4.3	4.1	4.66	5.99	4.08	3.06	2.81	5.14	3.59	3.86
374260	STT3A	-0.250890022	76.813333333	91.403333333	107.2	90.53	94.04	73.35	87.55	95.75	87.88	86.89	77.92	70.88	74.26	63.05
374264	LIX1		0	0.0383333333	0	0.16	0	0	0	0.07	0	0	0	0	0	0
374266	XIRP1	-1.259386629	0.055	0.1316666667	0.13	0.05	0.02	0.05	0.06	0.48	0.03	0.06	0.03	0.13	0.03	0.05
374267	MBL2	-0.120483179	5.09	5.5333333333	5.19	6.23	6.85	3.68	3.6	7.65	5.7	5.85	6.39	5.81	3.87	2.92
374268	PIK3AP1	-0.097129176	5.6	5.99	7.87	8.08	8.04	2.87	3.18	5.9	7.09	8.59	7.47	3.77	3.17	3.51
374269	TP63		0	0	0	0	0	0	0	0	0	0	0	0	0	0
374270	IL16	0.0569558848	0.5166666667	0.4966666667	0.75	0.44	0.6	0.28	0.56	0.35	0.64	0.53	0.37	0.39	0.38	0.79
374272	DUSP6	0.502983251	7.055	4.9783333333	3.26	2.71	3.26	8.86	9.03	2.75	4.6	4.41	3.21	3.88	11.29	14.94
374273	SURF4	-0.376170957	126.29833333	163.92166667	169.76	174.07	165.57	138.81	150.41	184.91	129.17	121.97	124.08	147.99	121.85	112.73
374274	TIAL1	-0.038468047	62.231666667	63.913333333	70.67	67.74	63.13	59.37	64.53	58.04	64.05	61.35	67.45	60.38	62.31	57.85
378424	ATXN3	-0.535247475	9.9883333333	14.475	13.46	15.74	17.11	13.42	12.16	14.96	12.22	8.99	9.82	10.75	9.7	8.45
378779	BMP2	0.6547852998	36.811666667	23.381666667	24.64	23.13	27.18	19.64	17.44	28.26	39.47	38.86	35.98	35.26	39.24	32.06
378781	GH	-1.587891832	0.2733333333	0.8216666667	0.52	1.57	0.87	0.4	0.3	1.27	0.17	0.51	0.34	0.23	0	0.39
378782	EPHA1	0.0079795283	3.0216666667	3.005	3.56	3.43	3.79	2.6	2.53	2.12	3.91	4.21	4.17	1.14	2.02	2.68
378783	KIT	-0.519982865	27.461666667	39.378333333	20.98	21.99	23.68	45.4	67.89	56.33	17.27	16.87	19.25	28.1	43.27	40.01
378784	NPFFR1	2.9875090558	0.3833333333	0.0483333333	0	0.09	0	0.16	0.04	0	0.37	0.46	0.46	0.29	0.41	0.31
378785	NPVF	0.2563397533	0.215	0.18	0.28	0	0.56	0	0.06	0.18	0.41	0.41	0.27	0.12	0.08	0
378788	FZD6	-0.233235274	5.965	7.0116666667	6.76	6.89	6.89	6.54	7.53	7.46	5.61	6.17	5.69	5.51	6.52	6.29
378789	SLC15A1	-1.584962501	0.0166666667	0.05	0.14	0.05	0.05	0	0.02	0.04	0.05	0	0	0	0.05	0
378790	RTN4	-0.615565522	61	93.461666667	89.9	104.68	89.21	80.41	90.76	105.81	58.19	57.45	61.48	68.62	60.61	59.65
378791	RTN1	-1.38332864	0.0383333333	0.1	0.13	0.09	0.09	0.15	0.07	0.07	0.04	0.04	0.08	0	0.02	0.05
378792	RHBG	-1.346817068	2.8733333333	7.3083333333	9.53	9.06	9.45	4.22	4.11	7.48	4.53	3.99	3.05	2.32	1.65	1.7
378793	TRMT11	-0.829185427	4.7316666667	8.4066666667	8.32	9.9	9.74	8.45	9.04	4.99	5.77	4.73	5.18	2.76	5.46	4.49
378796	CAV3		0	0.0783333333	0	0	0.3	0.17	0	0	0	0	0	0	0	0
378797	GJB1	-0.745309932	23.388333333	39.206666667	39.14	29.38	36.47	35	37.66	57.59	24.56	23	21.83	25.17	24.09	21.68
378798	ARSH	1.7369655942	0.0166666667	0.005	0	0	0	0	0	0.03	0	0.07	0	0.03	0	0
378799	MSH2	-0.066180715	27.055	28.325	31.47	36.16	33.22	23.65	28.66	16.79	31.66	32.92	33.58	17.34	22.28	24.55
378800	SOSTDC1	-0.491388385	0.345	0.485	1.31	0.57	0.38	0.32	0.25	0.08	0.65	0.74	0.55	0.08	0.05	0
378801	STK25	-0.000172731	55.678333333	55.685	53.83	60.49	56.96	51	55.61	56.22	53.02	55.52	50.1	60.74	58.46	56.23
378802	SLC2A8	-0.438012879	15.34	20.781666667	21.84	21.03	22.08	19.86	19.19	20.69	16.83	16.75	17.68	14.57	13.28	12.93
378803	TNFRSF11B	-1.928036404	0.4966666667	1.89	3.99	2.25	2.93	0.38	0.73	1.06	0.77	0.66	0.87	0.2	0.36	0.12
378804	PPP3R1	-0.128443008	36.568333333	39.973333333	39.46	45.35	37.58	37.27	40.67	39.51	39.42	35.58	40.84	32.15	34.53	36.89
378890	PPP3CB	-0.459835998	24.321666667	33.451666667	28.56	29.61	29.83	42.31	38.19	32.21	19.1	19.07	19.7	26.5	30.88	30.68
378891	CSNK1E	0.2307861825	65.695	55.983333333	50.64	53.02	48.88	53.61	61.63	68.12	60.29	54.44	49.29	78.88	80.14	71.13
378892	SMARCB1	-0.070087031	85.61	89.871666667	84.02	85.6	96.12	80.46	88.97	104.06	82.05	85.75	79.38	93.78	90.32	82.38
378893	FANCG	-0.699775035	2.2266666667	3.6166666667	4.24	4.92	5.17	2.44	3.03	1.9	2.66	3.13	2.74	2.02	1.72	1.09
378894	TNFSF10	-1.479002635	6.645	18.523333333	31.3	30.19	23.96	8.73	11.02	5.94	13.38	9.78	8.41	2.19	3.04	3.07
378895	STX2	-0.021301977	30.588333333	31.043333333	34.58	36.89	28.97	28.87	31.84	25.11	34.72	30.77	37.94	24.91	27.84	27.35
378896	TERF1	0.0357504786	18.998333333	18.533333333	21.46	27.32	22	13.36	17.78	9.28	23.46	23.04	26.04	7.53	15.66	18.26
378897	THY1	0.5122722233	0.5966666667	0.4183333333	0.58	0.59	0.51	0.04	0.19	0.6	0.29	0.36	0.78	0.91	0.67	0.57
378898	DDAH1	-0.101666887	28.26	30.323333333	21.85	22	26.76	31.48	31.15	48.7	22.49	19.4	18.23	45.14	38.94	25.36
378899	FTD	-0.084509524	1.63	1.7283333333	2.2	1.53	2.12	1.87	2.14	0.51	1.97	1.5	2.17	0.73	1.84	1.57
378901	RGS4	-1.992305608	0.0783333333	0.3116666667	0.31	0.56	0.12	0.35	0.08	0.45	0.12	0.06	0	0.19	0.03	0.07
378902	LOC378902	-0.045731741	11.488333333	11.858333333	14.14	14.18	14.7	9.09	7.51	11.53	16.12	14.56	13.44	10.21	6.35	8.25
378903	CREM	1.030061908	102.885	50.381666667	52.9	62.41	46.22	34.21	35.96	70.59	107.74	82.36	119.56	137.62	91.05	78.98
378905	FAM53A	0.4472872392	17.818333333	13.068333333	15.65	17.04	15.83	9.27	10.54	10.08	22.71	21.92	23.63	12.78	13.52	12.35
378906	ZP3	-3.20343e-16	0.255	0.255	0.19	0	0.4	0.39	0.47	0.08	0.29	0.48	0.1	0.18	0.37	0.11
378907	SGMS1	0.0287296835	20.371666667	19.97	21.95	22.77	22.7	19.26	20.12	13.02	27.84	23.77	26.81	11.61	15.21	16.99
378908	SLA	-0.784271309	0.06	0.1033333333	0.16	0	0.16	0.09	0	0.21	0	0	0	0	0	0.36
378909	PYGL	-0.405451763	38.443333333	50.918333333	50.5	54.32	57.71	43.62	52.28	47.08	47.77	46.36	39.05	28.01	37.04	32.43
378910	RECQL	0.0683423682	18.84	17.968333333	14.38	15.54	15.31	21.16	21.05	20.37	13.91	15.05	12.91	23.55	22.53	25.09
378911	GHSR	-0.971985624	0.2166666667	0.425	0.79	0.56	0.48	0.45	0.17	0.1	0.32	0.16	0.47	0.04	0.22	0.09
378912	RGS2	0.4260948958	44.676666667	33.251666667	22.58	24.22	25.55	41.2	27.64	58.32	42.17	47.19	41.21	41.11	41.78	54.6
378913	FLNB	0.4435436731	167.98666667	123.525	45.87	58.67	58.22	193.41	155.54	229.44	72.53	59.99	63.09	240.32	299.62	272.37
378915	PSMB7	-0.306438774	286.20166667	353.93166667	429.13	389.09	394.37	264.19	323.15	323.66	323.99	333.87	337.26	234.75	247.19	240.15
378916	LHFPL5	0	0.015	0.015	0	0	0.09	0	0	0	0	0	0.09	0	0	0
378917	FGF9	-0.472181406	0.495	0.6866666667	0.91	1.3	1.67	0	0.08	0.16	0.37	1.27	0.72	0.41	0.2	0
378918	TRAM1	-0.057753326	234.30833333	243.87833333	253.71	263.16	239.91	220.38	238.98	247.13	223.45	217.72	234.96	260.46	240.97	228.29
378919	TRIB2	1.3492248654	30.411666667	11.936666667	10.39	12.52	12.09	9.69	12.17	14.76	30.41	27.85	33.99	38.81	24.59	26.82
378921	RIPK1	-0.195210582	29.965	34.306666667	30.46	31.96	32.65	35.84	40.15	34.78	25.55	24.67	24.33	28.69	36.82	39.73
378922	BUB1B	-1.160626835	10.925	24.423333333	27.02	34.99	33.47	16.03	21.91	13.12	15.99	17.25	16.2	5.07	6.19	4.85
378924	HAL	-0.765014012	0.815	1.385	1.74	0.91	0.97	0.96	1.02	2.71	0.96	1.19	0.47	1.24	0.49	0.54
378926	ANKRD1	0.8344139343	0.2466666667	0.1383333333	0.08	0	0.13	0.24	0.13	0.25	0.25	0.33	0.16	0.51	0.14	0.09
378927	BRS3		0	0	0	0	0	0	0	0	0	0	0	0	0	0
378928	GRPR	-1.184424571	0.0183333333	0.0416666667	0.12	0	0	0.13	0	0	0	0.11	0	0	0	0
378929	PDE6H		0.0483333333	0	0	0	0	0	0	0	0	0	0	0	0	0.29
378930	TNFSF8	1.5849625007	0.065	0.0216666667	0	0	0.13	0	0	0	0.26	0	0.13	0	0	0
379037	TERC	-0.01282404	0.1866666667	0.1883333333	0	0.29	0.59	0	0.25	0	0.29	0.29	0.28	0.26	0	0
386571	SPARC	-1.161829697	0.4633333333	1.0366666667	1.24	1.95	1.12	0.47	0.72	0.72	0.41	0.82	0.54	0.56	0.45	0
386572	GRB2	-0.143653139	525.41166667	580.42166667	541.51	626.2	575.5	570.55	586.53	582.24	544.02	515.74	527.29	507.84	537.25	520.33
386574	NFKB2	-0.530589121	4.9716666667	7.1816666667	8.02	7.73	8.56	5.37	6.29	7.12	4.81	5.38	4.15	4.75	4.87	5.87
386575	YBX1	-0.201334805	1796.31	2065.3283333	2593.69	2229.29	2134.4	1487.77	2054.18	1892.64	1969.66	2119.16	2063.17	1433.87	1654.67	1537.33
386577	CHRNA5	-0.303191532	0.4133333333	0.51	0.79	0.3	0.4	0.28	0.65	0.64	0.29	0.39	0.29	0.53	0.32	0.66
386578	CHRNA3	-1.830074999	0.015	0.0533333333	0.09	0.09	0	0.1	0.04	0	0	0.09	0	0	0	0
386580	PTPRC	-0.97011572	0.7316666667	1.4333333333	1.96	1.92	1.65	0.93	0.86	1.28	0.54	0.81	0.93	0.93	0.57	0.61
386581	ATP4B	-1.169925001	0.0066666667	0.015	0	0	0	0.05	0	0.04	0	0	0	0.04	0	0
386582	RB1	-0.724949059	10.408333333	17.203333333	14.92	17.64	17.93	15.63	17.42	19.68	9.44	9.27	8.8	13.57	9.99	11.38
386583	MMP2	-0.847996907	0.0333333333	0.06	0.09	0.27	0	0	0	0	0.09	0.04	0	0	0.02	0.05
386585	NR2F2	0.1219183898	35.293333333	32.433333333	36.09	29.13	34.37	20.77	24.19	50.05	27.88	33.81	31.44	56.22	36.75	25.66
386586	OCM2	-0.531613076	0.1683333333	0.2433333333	0.6	0	0.2	0.23	0.26	0.17	0	0.4	0.2	0.18	0	0.23
386747	FMN1	-0.541926307	5.9733333333	8.6966666667	8.76	11.36	9.98	7.35	8.55	6.18	7.79	6.94	7.28	3.5	4.96	5.37
387330	PAX5	-0.90595651	0.3433333333	0.6433333333	0	0	0.12	0.14	0.31	3.29	0.24	0.24	0.24	1.08	0.26	0
395067	CRIM1	1.0186638443	5.1866666667	2.56	2.02	2.15	1.98	3.24	3.62	2.35	5.53	4.62	4.61	4.02	6.26	6.08
395070	POFUT1	-0.609537035	13.97	21.315	19.8	21.65	23.45	18.45	20.57	23.97	13.26	12.93	13.44	15.8	13.26	15.13
395071	FUT11	0.5524969147	14.536666667	9.9116666667	8.98	10.72	8.83	10.09	13.3	7.55	12.63	14.72	13.8	15.17	16.9	14
395072	CHIA	-0.100825204	7.2066666667	7.7283333333	7.87	7.29	7.29	7.02	8.72	8.18	7.17	6.19	7.84	7.57	7.65	6.82
395073	FUT10	1.1721192149	0.5483333333	0.2433333333	0.26	0.26	0.35	0.1	0.3	0.19	0.77	0.59	1.17	0.38	0.19	0.19
395074	CCDC80	-0.857517717	0.895	1.6216666667	0.89	1.59	0.81	2.07	3.76	0.61	0.7	0.25	0.38	0.27	1.79	1.98
395075	ARC	2.7004397181	0.065	0.01	0	0	0	0.06	0	0	0	0.1	0	0.13	0.16	0
395076	CDKN2B	-0.141718279	41.481666667	45.763333333	23.91	24.26	26.4	41.22	34.86	123.93	19.3	18.09	16.33	89.6	56.34	49.23
395078	ALG6	-0.109481299	22.936666667	24.745	29.45	29.88	28.63	18.99	23.98	17.54	26.61	23.84	29.59	15.15	20.51	21.92
395079	FBN2		0.0033333333	0	0	0	0	0	0	0	0	0.02	0	0	0	0
395080	NT5C3	-0.64168354	44.833333333	69.946666667	76.75	81.1	69.58	64.77	66.73	60.75	38.95	45.01	50.69	37.75	45.52	51.08
395081	TPX2	-0.683579608	63.018333333	101.215	114.03	122.99	117.21	78.61	110.59	63.86	73.54	74.95	78.54	33.18	57.76	60.14
395082	CCL20	-1.297044099	0.4483333333	1.1016666667	0.78	1.43	1.91	1.26	0.75	0.48	0.47	1.09	0.31	0.21	0.26	0.35
395083	TNFRSF1B	-0.482877096	4.18	5.8416666667	4.49	5.87	5.59	6.79	7.02	5.29	4.9	3.5	4.33	2.82	4.42	5.11
395084	ALC	-1.072149786	0.065	0.1366666667	0	0.32	0	0.36	0.14	0	0	0.16	0	0.14	0.09	0
395085	PROC	-0.161809624	32.353333333	36.193333333	43.36	39.5	34.09	33.66	29.03	37.52	36.42	36.45	34.29	31.31	29.55	26.1
395086	F7	-0.647058622	2.88	4.51	5.25	4.47	4.58	5.01	3.5	4.25	2.62	1.77	2.48	3.74	3.72	2.95
395087	TSPAN32	-1.102361718	0.0566666667	0.1216666667	0.17	0	0	0.1	0.08	0.38	0	0	0.17	0.08	0.09	0
395088	ZMYND19	-0.124374743	17.511666667	19.088333333	14.78	12.42	10.92	24.57	27.76	24.08	11.04	13.36	12.94	21.02	25.01	21.7
395089	WRNIP1	-0.178189223	9.445	10.686666667	13.33	12.29	12.25	8.62	10.74	6.89	11.28	11.17	10.14	5.69	8.71	9.68
395090	TNFRSF8	-0.091090605	3.4266666667	3.65	1.14	1.3	2.03	6.45	5.85	5.13	1.07	1.14	1.2	2.71	7.28	7.16
395091	PDE6G	1.5025003405	1.19	0.42	0.9	0.61	0	0.35	0.4	0.26	1.2	1.49	2.07	0.54	0.49	1.35
395092	PDE6B	-1.016301812	0.0733333333	0.1483333333	0.1	0.26	0.26	0	0.16	0.11	0.1	0.05	0.1	0.05	0.14	0
395093	PHACTR1	0.9161684092	0.39	0.2066666667	0.17	0.28	0.17	0.32	0.2	0.1	0.28	0.5	0.39	0.3	0.49	0.38
395094	FGFBP2	2.1699250014	0.165	0.0366666667	0	0	0	0.16	0.06	0	0	0.14	0.27	0.12	0.15	0.31
395095	LOC395095		0	0	0	0	0	0	0	0	0	0	0	0	0	0
395096	TNFRSF6B	-0.570315725	0.055	0.0816666667	0	0	0.11	0.06	0.14	0.18	0.21	0	0	0	0.12	0
395097	IGF2	1.1049695596	0.19	0.0883333333	0	0.23	0	0	0.05	0.25	0	0.11	0.22	0.36	0.19	0.26
395098	DBC1	0.0703893279	0.035	0.0333333333	0	0	0	0.06	0.09	0.05	0	0	0.05	0.05	0.11	0
395099	CREB1	0.2208480314	11.93	10.236666667	7.41	9.31	9.15	12.76	12.69	10.1	11.16	11.01	10.16	11.13	14.28	13.84
395100	LOC395100	-0.696310291	1.0316666667	1.6716666667	1.37	1.97	2.13	1.21	1.98	1.37	1.29	1.53	1.19	0.47	0.71	1
395101	UNC5C	-0.577573521	0.87	1.2983333333	1.72	2.07	1.93	0.55	0.73	0.79	1.54	1.35	1.25	0.37	0.2	0.51
395102	POLH	-0.674236537	9.5733333333	15.276666667	16.58	13.26	17.87	13.59	16.2	14.16	10.68	11.1	8.47	8.09	9.34	9.76
395104	TBX18	0.8615796062	2.3833333333	1.3116666667	1.5	1.09	1.45	1.11	1.19	1.53	3.07	1.92	3.17	2.97	1.56	1.61
395105	CRHR2	-2.227068909	0.0366666667	0.1716666667	0.11	0.33	0.11	0.25	0.14	0.09	0.11	0	0.11	0	0	0
395106	SS2	0.6908959455	1.695	1.05	0.57	0.29	1.16	1.65	1.63	1	1.43	0.57	1.13	1.93	1.25	3.86
395107	FGFRL1	-0.02174127	10.098333333	10.251666667	6.26	5.52	6.56	16.09	11.78	15.3	7.48	5.8	4.38	10.77	17.52	14.64
395108	GZMA	-2.070389328	0.0083333333	0.035	0	0	0	0	0.05	0.16	0	0	0	0.05	0	0
395109	RFTN1	0.3112980717	4.62	3.7233333333	3.89	3.49	4.02	3.3	4.54	3.1	5.24	4.94	4.55	3.32	4.51	5.16
395110	RGS3	-2.187627003	0.015	0.0683333333	0.13	0.08	0.05	0.07	0.05	0.03	0.03	0	0	0.02	0.04	0
395111	IL17F		0	0	0	0	0	0	0	0	0	0	0	0	0	0
395112	POFUT2	-0.498321144	18.166666667	25.661666667	24.94	27.37	26.01	24.62	25.87	25.16	17.69	19.05	18.91	17.89	17.75	17.71
395113	PPP3CA	0.0511673167	16.98	16.388333333	17.44	18.3	17.2	14.63	17.75	13.01	19.84	18.61	20.96	11.62	15.52	15.33
395114	RHOQ	0.4352943397	14.583333333	10.785	9.82	8.15	9.06	17.08	14.77	5.83	15.38	12.64	12.97	8.96	20.21	17.34
395115	KCNA5		0	0	0	0	0	0	0	0	0	0	0	0	0	0
395116	KCNA10		0	0	0	0	0	0	0	0	0	0	0	0	0	0
395117	KCNA2		0	0.015	0	0.06	0	0	0	0.03	0	0	0	0	0	0
395118	RHAG		0	0.0216666667	0.09	0	0	0	0	0.04	0	0	0	0	0	0
395119	ARVCF	-0.227207294	9.615	11.255	10.24	11.89	12.19	11.82	13.05	8.34	9.97	9.23	9.91	7.97	10.29	10.32
395120	STK40	0.16439529	24.466666667	21.831666667	21.69	19.93	22.65	27.35	21.77	17.6	24.94	24.55	21.03	22.83	28.02	25.43
395121	RHD	-0.53127463	0.73	1.055	1.14	0.89	0.98	1.06	1.11	1.15	1.05	0.78	1.12	0.47	0.57	0.39
395122	TERF2IP	0.504591449	85.151666667	60.02	51.45	61.9	52.54	69.61	63.2	61.42	90.03	81.94	99.31	77.57	80.12	81.94
395123	AIP	-0.914149487	6.1016666667	11.498333333	10.18	9.08	11.05	10.91	13.31	14.46	6.49	6.63	4.84	7.05	4.88	6.72
395124	CCNL2	0.0456806034	46.63	45.176666667	41.94	34.95	47.79	58.21	47.29	40.88	42.16	39.47	38.78	50.17	50.78	58.42
395126	USP7	-0.343720371	58.848333333	74.68	62.77	79.02	73.45	76.05	80.66	76.13	55.26	52.62	57.06	64.2	63.74	60.21
395127	AVEN	-0.249105128	20.41	24.256666667	28.67	29.09	25.72	20.07	21.87	20.12	19.19	23.47	21.56	18.62	19.81	19.81
395128	HES1	-0.124686435	23.023333333	25.101666667	23.53	15.45	19.36	32.03	31.62	28.62	17.82	22.78	15.75	24	28.86	28.93
395129	ANGPT1		0.0066666667	0	0	0	0	0	0	0	0	0	0.04	0	0	0
395130	OPTC		0	0.04	0	0	0.1	0.06	0.04	0.04	0	0	0	0	0	0
395131	SLC34A2	-1.487938046	0.0683333333	0.1916666667	0.12	0.25	0.5	0.07	0.05	0.16	0.12	0	0.06	0.06	0.1	0.07
395132	SMAD3	-0.352661611	40.53	51.753333333	38.1	40.89	44.65	55.17	62.55	69.16	40.36	33.72	33.71	50.81	47.91	36.67
395133	SGK1	-0.329266532	31.048333333	39.008333333	15.9	15.4	18.35	64.59	57.52	62.29	21.22	24.82	22.4	39.17	43.8	34.88
395134	NDC80	-0.315854335	29.595	36.838333333	42.56	51.41	45.81	26.47	37.72	17.06	40.23	37.63	43.81	10.31	20.22	25.37
395135	NUF2	-0.871506269	34.12	62.425	85.46	89.02	84.55	36.42	53.53	25.57	45.67	45.71	55.31	11.47	22.82	23.74
395136	PCSK2	-0.180572246	0.025	0.0283333333	0.04	0	0.04	0.02	0.02	0.05	0.07	0	0	0.08	0	0
395138	ST3GAL6	-0.756700291	3.4366666667	5.8066666667	8.06	7.54	7.89	3.06	4.58	3.71	4.39	4.94	4.39	2.6	2.24	2.06
395139	ST3GAL2	-0.369321915	8.8033333333	11.371666667	9.81	8.57	8.92	9.64	11.58	19.71	7.69	9.21	5.97	12.69	9.59	7.67
395140	HS2ST1	-0.233360421	10.015	11.773333333	11.58	12.4	12	14.03	12.27	8.36	9.14	9.79	9.41	8.7	12.61	10.44
395141	HS6ST1	-0.43230623	27.82	37.54	25.5	27.94	29.94	55.04	44.71	42.11	22.55	20.7	19.74	29.41	41.2	33.32
395142	ITGB5	-0.344023815	5.2483333333	6.6616666667	6.8	8.26	8.76	5.55	5.83	4.77	7.11	5.44	4.42	4.73	6.28	3.51
395145	HMGCR	-0.351845371	63.41	80.923333333	66.16	75.56	71.32	87.16	115.27	70.07	48.92	41.64	49.09	78.68	77.22	84.91
395146	TCF3	-0.062495787	43.068333333	44.975	43.51	42.45	45.82	41.73	47.36	48.98	41.22	39.42	36.51	44.29	50.23	46.74
395147	EIF2AK2	0.6316795729	10.618333333	6.8533333333	7.15	7.67	8.13	5.89	6.84	5.44	11.84	11.51	12.07	9.76	8.71	9.82
395148	NEBL	-0.399520873	1.7916666667	2.3633333333	2.8	2.73	2.28	2.26	2.16	1.95	2.24	1.89	0.99	1.26	1.47	2.9
395149	MRAS	-0.691630562	4.17	6.735	7.12	5.42	8.35	1.89	3.96	13.67	6.43	5.45	4.05	4.26	3.29	1.54
395150	HS6ST2	0.0176180492	14.143333333	13.971666667	18.79	16.25	16.87	9.45	10.27	12.2	17.68	13.76	16.17	15.21	10.57	11.47
395152	AXIN2		0.0083333333	0	0	0	0	0	0	0	0	0	0.05	0	0	0
395153	PTPRU	0.1040444629	19.953333333	18.565	18.01	18.71	19	17.25	20.15	18.27	26.55	24.04	20.84	16.17	17.06	15.06
395154	DPYSL3	-0.292657905	25.36	31.063333333	33.05	36.09	35.61	23.39	35.98	22.26	30.26	31.24	30.14	16.04	25.16	19.32
395155	DPYSL2	0.5858725358	29.073333333	19.37	17.46	18.65	19.48	16.84	25.21	18.58	27.57	29.1	24.95	34.89	28.37	29.56
395156	CRMP1	0.3341962798	102.30166667	81.148333333	81.59	89.23	86.63	68.26	89.49	71.69	90.06	93.93	90.64	119.83	114.95	104.4
395157	HNRNPH1	0.1471403843	367.38	331.75833333	308.35	340.93	326.83	339.19	346.42	328.83	336.65	330.72	351.84	385.15	401.96	397.96
395158	NF2	-0.441886083	50.463333333	68.548333333	75.27	80.08	70.58	53.5	67.42	64.44	57.85	61.21	59.25	37.85	42.37	44.25
395159	LOC395159		0.0216666667	0	0	0	0	0	0	0	0.13	0	0	0	0	0
395161	OAF	-0.212652073	146.84666667	170.16833333	135.33	138.77	138.33	169.94	144.42	294.22	131.08	132.91	112.76	222.71	153.98	127.64
395162	SHISA2	0.1643329012	4.6133333333	4.1166666667	3.87	3.42	4.29	3.5	4.32	5.3	3.21	3.85	3.91	6.71	4.96	5.04
395163	FSTL4	-0.321121444	11.926666667	14.9	10.12	11.81	10.53	14.7	15.82	26.42	11.78	10.77	9.42	18.31	11.93	9.35
395165	BHLHE23	1.3219280949	0.0083333333	0.0033333333	0	0	0	0.02	0	0	0	0.03	0	0	0.02	0
395166	FAT4	-3	0.0016666667	0.0133333333	0.01	0	0.02	0.03	0.02	0	0	0	0	0	0	0.01
395167	FAT3	-0.497499659	0.0566666667	0.08	0.09	0.09	0.11	0.06	0.11	0.02	0.06	0.09	0.07	0.03	0.05	0.04
395168	FAT1	0.1049060486	24.286666667	22.583333333	14.69	18.33	20.1	34.99	25.47	21.92	17.66	17.77	18.36	30.87	31.15	29.91
395170	RGS9BP	0.6465647504	10.885	6.9533333333	5.64	4.77	4.58	9.51	9.68	7.54	7.53	6.05	8.32	13.2	16.32	13.89
395171	DSTYK	0.0398660016	3.3633333333	3.2716666667	2.68	2.95	3.7	3.26	3.28	3.76	3.36	2.8	3.63	3.95	3.32	3.12
395172	DHRS11	-0.316970573	12.535	15.615	22.42	19.94	16.89	9.99	12.56	11.89	16.35	14.31	15.02	8.92	10.47	10.14
395173	APTX	0.8302877215	16.328333333	9.1833333333	10.42	9.37	8.42	8.72	9.24	8.93	16.92	17.08	17.97	17.69	15.9	12.41
395174	MTF2	0.486135402	19.686666667	14.055	16.32	15.14	14.26	13.9	13.9	10.81	21.27	21.41	20.8	15.39	18.03	21.22
395175	EBF3	-0.11189288	0.1033333333	0.1116666667	0	0.1	0.21	0.18	0.09	0.09	0.31	0.1	0.1	0	0	0.11
395176	EBF2	-0.164386818	0.1933333333	0.2166666667	0.25	0.31	0.31	0.12	0.09	0.22	0.3	0.3	0.05	0.23	0.11	0.17
395177	BMP10		0	0.0366666667	0	0.22	0	0	0	0	0	0	0	0	0	0
395178	UBA7	-0.068675991	6.085	6.3816666667	4.5	5.19	5.77	7.85	7.1	7.88	5.2	4.19	3.64	6.71	8.5	8.27
395179	ROR1	0.2022092131	1.045	0.9083333333	0.81	0.58	0.82	1.18	1.09	0.97	0.97	1.3	1.19	1.06	0.77	0.98
395180	CXCL12	-1.75802721	0.1133333333	0.3833333333	0	1.15	0.92	0.13	0.1	0	0.23	0.23	0	0.1	0.12	0
395181	RPSA	-0.122185881	1310.57	1426.4016667	1871.03	1528.99	1577.21	986.13	1290.15	1304.9	1539.05	1639.4	1493.84	1058.96	1073.56	1058.61
395182	ST6GALNAC4	0.3952843809	12.371666667	9.4066666667	8.15	8.1	10.09	7.88	11.64	10.58	11.72	12.96	10.59	13.3	15.02	10.64
395183	BSX		0.0333333333	0	0	0	0	0	0	0	0.14	0	0	0.06	0	0
395184	SLC35A1	-0.521996275	7.8833333333	11.32	17.01	11.02	11.59	8.59	9.19	10.52	8.22	8.4	7.89	7.23	7.9	7.66
395185	SLC35B1	0.0021864798	94.646666667	94.503333333	102.57	99.86	80.25	85.71	100.65	97.98	92.87	95.74	88.98	92.48	100.61	97.2
395186	IL17RD	-0.553872673	8.86	13.006666667	13.17	14.22	11.5	12.82	15.08	11.25	8.05	7.23	7.52	9.6	10.26	10.5
395188	SMC3	-0.711048878	24.283333333	39.751666667	38.35	45.5	44.01	36.76	42.3	31.59	26.47	25.9	29.1	19.95	21.42	22.86
395189	SMC4	-0.254672758	29.368333333	35.038333333	39.65	43.82	43.82	29.29	37.47	16.18	36.98	35.8	38.36	13.31	24.08	27.68
395190	P2RX1	1.0264722114	0.0916666667	0.045	0	0.1	0	0	0	0.17	0.1	0.19	0.1	0	0.05	0.11
395191	OTX2		0	0	0	0	0	0	0	0	0	0	0	0	0	0
395192	HEP21		0	0	0	0	0	0	0	0	0	0	0	0	0	0
395193	NR13	0.4322822446	38.34	28.413333333	19.64	21.3	17.19	48.71	30.58	33.06	29.77	27.61	24.01	47.04	54.31	47.3
395194	TLN1	-0.187908673	14.365	16.363333333	11.98	12.55	14.44	18.04	21.59	19.58	11.65	11.38	9.02	15.78	19.7	18.66
395196	IL1B	-1.849508373	0.0883333333	0.3183333333	0.24	0.12	0.37	0.49	0.37	0.32	0.12	0.12	0	0.22	0.07	0
395197	RAB5C	-0.332294123	93.56	117.79333333	129.63	122.47	123.33	102.59	114.41	114.33	96.59	94.76	94.5	90.39	95.24	89.88
395198	CASQ2	-2.520256811	0.0316666667	0.1816666667	0.26	0.73	0.07	0	0	0.03	0.13	0	0	0.06	0	0
395199	IL2RG	1.3634703571	0.3816666667	0.1483333333	0.18	0	0.18	0.15	0.19	0.19	0.44	0.53	0.17	0.16	0.39	0.6
395201	SH3GL3	3.3949686242	4.085	0.3883333333	0.37	0.25	0.76	0.29	0.44	0.22	4.62	6.96	8.37	1.01	1.16	2.39
395202	SH3GL1	-0.153705194	39.39	43.818333333	38.03	40.61	44.1	42.73	46.5	50.94	38.39	39.1	33.22	47.76	40.67	37.2
395203	SH3GL2	-1.581220099	0.6433333333	1.925	2.39	2.3	1.94	1.58	1.62	1.72	1.67	0.59	0.71	0.16	0.33	0.4
395204	PCM1	-0.31512105	12.18	15.153333333	13.6	16.14	16.68	16.14	15.15	13.21	13.08	12.74	12.98	11.67	10.66	11.95
395205	NODAL	1.8365012677	0.0416666667	0.0116666667	0	0	0	0	0.07	0	0	0	0	0	0.08	0.17
395206	CHST10	-0.34327163	9.3933333333	11.916666667	16.58	13.87	14.52	8.41	9.57	8.55	12.64	10.26	10.04	7.94	7.35	8.13
395207	CENPI	0.0666064358	13.076666667	12.486666667	13.69	15.82	15.87	10.11	14.1	5.33	14.84	15.46	17.52	5.15	11.23	14.26
395208	MAB21L1	0.3219280949	0.1333333333	0.1066666667	0.11	0.11	0	0.19	0.14	0.09	0.22	0.22	0	0.24	0.12	0
395209	RARRES1	-0.303392143	0.0783333333	0.0966666667	0	0.23	0	0.2	0.1	0.05	0	0	0.11	0.1	0.13	0.13
395210	SPP1	-0.880990837	23.175	42.68	68.72	52.91	59.35	14.56	13.46	47.08	31.44	34.99	24.04	27.98	11.63	8.97
395214	RGMA	-0.081683798	1.3733333333	1.4533333333	1.48	1.71	2.31	0.85	1.21	1.16	2.17	1.18	1.36	1.12	1.3	1.11
395215	SDK2	-1.272023189	0.3333333333	0.805	0.6	0.63	1.2	0.27	0.36	1.77	0.42	0.49	0.28	0.41	0.25	0.15
395216	TMEM121	-0.475482398	2.045	2.8433333333	2.5	3.03	2.31	1.87	1.8	5.55	2.01	1.89	1.84	3.56	1.71	1.26
395217	FBP2	-0.061715784	0.9533333333	0.995	1	0.86	1.32	0.75	0.44	1.6	1.15	1.22	1.28	0.79	0.59	0.69
395218	FBP1	-0.144572838	98.89	109.31333333	115.51	135.31	124.33	102.35	92.03	86.35	124.52	121.31	122.97	63.04	82.49	79.01
395219	SOCS2	-0.024792461	11.25	11.445	12	9.99	12.67	10.63	9.61	13.77	10.31	10.02	12.37	10.72	13.09	10.99
395220	OGCHI	-0.10131972	21.281666667	22.83	8.99	5.25	9.13	54.58	39.79	19.24	7.35	8.4	3.49	28.03	43.27	37.15
395221	NR1H3	0.5770624289	46.136666667	30.926666667	25.41	29.75	28.57	34.11	35.28	32.44	41.7	40.28	40.2	52.29	52.21	50.14
395222	MTFR1	0.0309157472	52.67	51.553333333	47.25	47.37	47.64	54.5	59.28	53.28	46.42	48.41	44.23	59.71	61.96	55.29
395225	TOB1	0.76567714	226.28666667	133.09666667	148.74	144.23	133.87	124.23	113.11	134.4	276.76	267.44	274.47	188.43	191.66	158.96
395226	IFRD1	0.2175264503	212.535	182.78833333	189.61	212.53	190.48	172.95	183.37	147.79	216.4	195.87	223.57	169.83	223.8	245.74
395227	SULT1B1	0.1011393495	3.6433333333	3.3966666667	3.3	2.36	3.48	4.29	3.91	3.04	4.76	4.86	3.73	3.09	2.67	2.75
395228	RDM1	-0.641558607	9.8033333333	15.293333333	20.72	20.25	20.56	7.98	9.87	12.38	11.96	12.85	13.1	5.83	6.84	8.24
395229	TCF7	-0.124333862	3.8516666667	4.1983333333	5.54	5.04	7.86	0.73	3.65	2.37	6.23	5.05	6.71	1.46	1.58	2.08
395231	HOXA3	-1.736965594	0.065	0.2166666667	0.17	0	0.23	0.13	0.2	0.57	0.06	0.11	0	0.13	0.09	0
395232	EIF4A2	0.489585507	645.02833333	459.40833333	450.4	473.66	438.4	498.75	464.7	430.54	553.03	523.37	565.39	677.5	748.52	802.36
395233	DYRK1A	0.1500001719	11.73	10.571666667	7.41	10.02	9.67	12.79	12.16	11.38	10.39	10.23	8.86	13.79	14.4	12.71
395234	INVS	0.6390521093	7.745	4.9733333333	4.17	5.22	4.97	5.46	5.25	4.77	6.92	8.18	7.78	6.51	8.03	9.05
395235	WNT6	-0.121990524	0.0566666667	0.0616666667	0.11	0	0	0.06	0.1	0.1	0	0.11	0	0.05	0.18	0
395236	BID	-0.158323421	54.473333333	60.791666667	76.38	80.22	70.95	44.61	46.62	45.97	64.83	68.61	68.82	36.74	45.79	42.05
395237	SFRP1	2.3219280949	0.1666666667	0.0333333333	0	0.05	0	0.03	0.04	0.08	0.22	0.26	0.22	0.08	0.12	0.1
395238	WFDC1	-0.137503524	0.0333333333	0.0366666667	0.09	0	0.04	0.05	0.02	0.02	0.09	0	0.04	0	0.07	0
395239	KCNIP4	-0.415037499	1.29	1.72	2.58	2.01	2.42	0.8	1.3	1.21	0.79	1.58	3.32	0.63	0.97	0.45
395241	HOPX	-0.564784619	0.08	0.1183333333	0.14	0.29	0.14	0.08	0.06	0	0.14	0	0	0.19	0.15	0
395242	EMB	-0.637429921	0.03	0.0466666667	0	0.07	0.03	0.04	0.11	0.03	0	0.03	0.03	0	0.05	0.07
395243	IRF10	-1.104286358	5.5583333333	11.95	11.99	11.04	13.61	10.14	11.35	13.57	4.83	6.71	4.56	5.86	5.94	5.45
395244	UNC93B1	-0.684702146	6.2866666667	10.105	13	9.62	11.55	10.05	9.74	6.67	7.04	6.46	5.07	4.95	6.72	7.48
395245	MSX2	0.1035504542	7.7966666667	7.2566666667	9.92	8.84	8.48	4.39	7.32	4.59	12.09	10.59	11.44	3.82	4.89	3.95
395246	ACVR1	0.1375865231	127.47166667	115.87666667	125.29	118.25	110.75	107.21	107.38	126.38	111.17	112.02	111.92	129.83	159.2	140.69
395247	SMAD2	0.1125851917	10.59	9.795	8.45	9.07	10.91	10.05	9.71	10.58	9.75	8.97	8.48	11.84	13.6	10.9
395248	KCNT1	-0.117994201	4.185	4.5416666667	5.45	5.05	6.38	1.65	2.59	6.13	4.78	4.85	3.82	7.42	2.24	2
395249	DDX1	-0.456403096	57.513333333	78.915	79.28	89.83	86.55	67.89	75.44	74.5	54.14	56.23	61.67	58.82	59.11	55.11
395250	SSBP3	-0.379656836	55.536666667	72.255	84.75	65.34	76.35	62	76.23	68.86	62.4	59.68	58.62	45.52	54.51	52.49
395251	NSG1	-0.221105771	15.758333333	18.368333333	17.66	17.15	16.63	16.09	17.31	25.37	11.21	10.63	12.99	25.68	16.79	17.25
395252	MESP2	2.1483918399	0.2216666667	0.05	0	0	0	0.12	0.18	0	0.21	0	0.2	0.47	0.45	0
395253	NR2C2	-0.040660611	7.1716666667	7.3766666667	7.82	6.9	7.25	6.5	8.68	7.11	7.47	7.6	7.2	5.75	7.93	7.08
395254	FKBP1B	0.4196898575	2.5883333333	1.935	1.97	0.75	2	3.12	2.27	1.5	2.22	3.68	3.4	2	2.29	1.94
395255	FIGF	0.2866212262	0.185	0.1516666667	0.08	0.08	0.08	0.24	0.18	0.25	0	0	0.08	0.34	0.5	0.19
395256	OC-116		0	0	0	0	0	0	0	0	0	0	0	0	0	0
395257	CBFB	0.1488759043	58.458333333	52.726666667	51.5	57.02	50.16	50.6	55.06	52.02	59.62	57.88	58.22	52.85	61.8	60.38
395258	IL15	-0.562274906	1.5666666667	2.3133333333	1.94	1.97	2.47	2.33	2.56	2.61	1.29	0.81	1.75	2.7	1.94	0.91
395259	TRPV1	0.3635471841	0.3516666667	0.2733333333	0.3	0.2	0.51	0.37	0.15	0.11	0.35	0.45	0.39	0.25	0.33	0.34
395262	LIFR	-0.734780993	6.1683333333	10.265	8.4	11.32	11.43	5.22	4.85	20.37	7.53	5.02	5.49	11.88	4.06	3.03
395263	DBI	-0.233715045	237.88	279.71333333	388.06	345.3	340.43	192.6	214.22	197.67	309.52	305.52	295.17	144.11	179.01	193.95
395264	ALDH1A1	-0.15264375	4890.045	5435.7966667	6160.33	6676.42	6373.56	1992.58	2137.93	9273.96	5931.49	5876.02	6284.37	6936.08	2350.28	1962.03
395266	CPZ	-0.485966253	1.2733333333	1.7833333333	2	2.66	2.24	1.03	1.33	1.44	1.86	1.03	1.7	1.03	1.32	0.7
395267	FMO6P	-0.301410215	133.62833333	164.67666667	142.35	158.19	154.6	212.16	177.81	142.95	131.02	122.62	112.71	97.73	184.55	153.14
395268	SSB	-0.361980356	81.11	104.24166667	108.93	114.62	108.75	95.76	103.89	93.5	72.12	76.16	86.48	82.61	81.77	87.52
395269	RPL5	-0.131067333	778.22166667	852.23333333	1148.69	934.96	898.41	681.22	664.64	785.48	887.46	863.21	924.81	710.45	673.68	609.72
395270	MOCS1	-0.674686751	14.311666667	22.845	18.9	23.28	23.91	21.85	25.35	23.78	16.1	15.12	13.46	14.55	13.38	13.26
395271	DMBX1		0	0	0	0	0	0	0	0	0	0	0	0	0	0
395272	CLTC	-0.234681674	105.54	124.18333333	87.61	115.62	119.23	140.85	147.35	134.44	92.23	88.61	90.55	112.18	128.13	121.54
395273	GJD2		0	0	0	0	0	0	0	0	0	0	0	0	0	0
395274	FAS	0.0752100023	6.595	6.26	7.88	7.99	7.75	4.21	5.06	4.67	7.95	7.75	9.52	4.07	4.79	5.49
395275	ZW10	-0.271335602	20.458333333	24.691666667	22.16	27.4	25.63	23.55	27.56	21.85	21.67	20	19.35	18.04	20.88	22.81
395276	CPA1		0	0	0	0	0	0	0	0	0	0	0	0	0	0
395277	PARK7	-0.145855614	185.04833333	204.735	248.35	244.49	222.88	175.58	172.29	164.82	206.4	210.04	218.06	134.73	167.21	173.85
395278	GJA1	-0.563401596	3.2583333333	4.815	5.42	5.84	6.28	2.82	4.56	3.97	3.78	3.67	2.96	2.05	3.8	3.29
395279	MYH7B	-0.325947053	37.161666667	46.581666667	38.43	48.13	45.65	42.12	53.83	51.33	34.47	38.38	33.5	37.54	39.28	39.8
395280	XIAP	-0.23489104	11.575	13.621666667	10.01	14.46	12.83	17.02	13.68	13.73	10.62	9.57	9.26	12.54	14.45	13.01
395282	ID1	0.5874876542	22.396666667	14.905	14.28	16.95	11.89	12.74	14.46	19.11	26.68	30.38	29.54	15.01	18.78	13.99
395283	TRAIL-LIKE	-1.185214872	0.73	1.66	2.23	3.24	2.59	0.37	0.51	1.02	0.96	0.85	0.73	0.24	0.64	0.96
395284	CASP8	-0.040719283	38.018333333	39.106666667	40.19	41.27	44.7	35.79	36.88	35.81	41.04	40.36	39.9	37.54	34.2	35.07
395285	NR0B1	1.0257895212	5.7383333333	2.8183333333	1.9	2.05	1.69	4.31	3.7	3.26	6.29	7.68	7.61	3.54	4.22	5.09
395289	NR2E3		0	0	0	0	0	0	0	0	0	0	0	0	0	0
395290	HOXA7	-0.175569308	11.101666667	12.538333333	17.27	11.75	14.65	9.35	11.76	10.45	18.67	15.96	11.61	6.87	7.09	6.41
395291	ROBO2	-0.447458977	0.2016666667	0.275	0.1	0.19	0.19	0.44	0.31	0.42	0.1	0.16	0.19	0.32	0.26	0.18
395292	ROBO1	-0.464215277	10.31	14.223333333	9.07	11.18	10.26	22.31	17.42	15.1	10.09	8.75	8.1	14.22	11.93	8.77
395293	SLIT1	-1.093109404	0.1	0.2133333333	0.11	0.17	0.14	0.42	0.32	0.12	0.11	0.08	0.05	0.08	0.15	0.13
395294	IL2RA	-0.144389909	0.0316666667	0.035	0	0	0	0.15	0	0.06	0	0	0	0.12	0.07	0
395295	EIF2S2	-0.008636736	194.02166667	195.18666667	206.88	210.99	196.07	180.76	192.3	184.12	188.8	201.14	206.63	181.28	197.15	189.13
395298	SNRPB	-0.33670791	247.83333333	312.98166667	328.01	374.77	378.72	244.4	290.8	261.19	281.78	295.52	301.51	167.13	216.03	225.03
395299	SOCS3	0.2543267986	36.175	30.328333333	34.26	32.21	37.42	34.79	23.55	19.74	43.03	43.92	28.65	40.19	35.25	26.01
395300	SULT1C3	-0.366251561	169.96	219.07833333	251.93	261.15	230.97	140.45	143.28	286.69	204.76	199.41	210.64	171.92	119.8	113.23
395301	KCNMB1	-0.347923303	0.0183333333	0.0233333333	0	0	0	0	0.09	0.05	0	0	0	0	0.11	0
395302	SP3	0.1490590314	20.306666667	18.313333333	18.9	20.56	19.98	19.1	19.14	12.2	23.6	19.38	21.64	15.48	21.85	19.89
395304	SREBF2	-0.243610456	82.585	97.776666667	96.19	96.6	93.02	86.95	110.95	102.95	90.56	83.46	72.53	88.48	83.62	76.86
395305	SSTR2	-0.158064846	0.3166666667	0.3533333333	0.12	0.77	0.59	0.13	0.26	0.25	0.23	0.35	0.52	0.29	0.38	0.13
395306	F2	0.0296065538	83.61	81.911666667	84.56	73.97	74.57	91.01	69.09	98.27	89.96	77.32	79.94	95.42	85.31	73.71
395307	HOXA4	-0.51583814	0.95	1.3583333333	0.96	1.8	1.13	0.77	1.17	2.32	0.74	1.18	1.46	0.8	0.85	0.67
395308	SFTPA1	-0.700439718	0.28	0.455	0.72	0.15	0.44	0.17	0.25	1	0.29	0.29	0.42	0.52	0.16	0
395309	IKZF2	-0.517323784	0.4366666667	0.625	0.48	0.64	1.05	0.68	0.52	0.38	0.48	0.47	0.39	0.18	0.56	0.54
395312	IL18	0.0096876864	9.4633333333	9.4	10.88	11.04	8.8	6.26	8.25	11.17	16.95	9.9	9.08	8.15	5.84	6.86
395313	MX1	-0.216423464	0.2883333333	0.335	0.43	0.44	0.33	0.22	0.33	0.26	0.32	0.32	0.32	0.27	0.26	0.24
395314	CHAT	-2.540568381	0.0183333333	0.1066666667	0.18	0.18	0.06	0.03	0.03	0.16	0	0	0.06	0.05	0	0
395315	GART	-0.529727819	6.8183333333	9.8433333333	10.71	12.73	12.71	7.1	8.82	6.99	8.29	7.46	8.81	4.67	6.2	5.48
395316	CENPH	-0.668964137	16.42	26.106666667	34.95	33.13	30.08	18.95	26.94	12.59	21.9	20.24	23.4	4.8	11.86	16.32
395317	CNTN5	-0.296981738	0.0583333333	0.0716666667	0.1	0.1	0.07	0.07	0.03	0.06	0.1	0.1	0.06	0.04	0.05	0
395318	PSMA7	-0.120751124	372.75333333	405.295	525.1	481.84	432.76	277.96	387.71	326.4	416.24	445.15	472.74	284.73	303.24	314.42
395319	ACZ		0	0	0	0	0	0	0	0	0	0	0	0	0	0
395320	CDX4		0	0.0066666667	0	0	0	0	0.04	0	0	0	0	0	0	0
395321	TULP1	-1.514967298	0.305	0.8716666667	0.62	0.9	0.63	0.67	0.31	2.1	0.18	0.35	0.35	0.6	0.15	0.2
395322	NKX2-1	0.7884958948	0.0316666667	0.0183333333	0	0.08	0	0	0.03	0	0	0.15	0	0.04	0	0
395323	KDR	-0.543621705	0.0983333333	0.1433333333	0.13	0.18	0.1	0.07	0.14	0.24	0.1	0.13	0.02	0.14	0.11	0.09
395324	CXCR4	1.5584163298	17.141666667	5.82	6.27	9.04	8.22	3.09	2.48	5.82	17.29	17.71	19.94	27.12	12.81	7.98
395326	NFIL3	0.4413291835	19.073333333	14.046666667	14.72	12.88	13.92	15.24	13.95	13.57	22.73	21.36	24	12.86	16.15	17.34
395327	HOXA11	0.561444694	1.3183333333	0.8933333333	0.91	0.43	0.74	1.33	1.31	0.64	1.4	1.27	1.32	0.71	1.56	1.65
395328	HOXD11		0	0	0	0	0	0	0	0	0	0	0	0	0	0
395329	VIPR1	0.4653662423	48.516666667	35.14	13.55	12.74	13.57	83.28	62.69	25.01	31.82	23.92	23.7	42.77	98.46	70.43
395330	PTPRJ	-0.516496834	4.7466666667	6.79	6.47	7.97	9.62	5.03	6.36	5.29	7.07	5.63	5.57	2.39	3.8	4.02
395331	ST7L	-0.764271209	10.415	17.69	19.2	18.6	18.62	15.31	16.61	17.8	11.49	10.79	11.61	10.12	9.73	8.75
395332	TES	-0.242570611	92.873333333	109.87833333	101.32	106.95	102.08	104.56	119.45	124.91	83.4	75.97	82.62	90.59	124.79	99.87
395333	MOXD1	-2.5360529	0.0166666667	0.0966666667	0.36	0	0.15	0.04	0.03	0	0	0	0.07	0.03	0	0
395334	OPN4-1	0.4947646917	0.0516666667	0.0366666667	0	0	0	0.14	0.04	0.04	0	0	0.08	0.04	0	0.19
395335	CISH	-0.100980621	1.885	2.0216666667	2.49	2.53	3.52	1.56	1.28	0.75	3.68	1.94	1.07	1.37	1.3	1.95
395336	TYRO3	0.8359016178	12.313333333	6.8983333333	8.09	8.23	8.32	4.95	5.69	6.11	13.65	12.37	12.28	11.35	12.24	11.99
395337	IL6		0.0083333333	0	0	0	0	0	0	0	0	0	0	0.05	0	0
395338	AKR1B10	-0.39288088	146.485	192.33666667	221.93	238.05	213.04	89.33	182.61	209.06	162.53	165.78	174.56	148.39	97.74	129.91
395339	ADCY9	0.1976736471	11.975	10.441666667	10.99	12.42	11.62	8.13	11.61	7.88	13.16	13.19	12.25	10.39	11.45	11.41
395340	ADCY5	1.1373724947	3.67	1.6683333333	1.64	2.46	2.11	1.14	1.81	0.85	3.46	3.85	3.94	2.66	4.14	3.97
395341	ENS-3		0	0.0033333333	0.02	0	0	0	0	0	0	0	0	0	0	0
395342	CRTAM	-0.874469118	0.02	0.0366666667	0.19	0	0	0	0.03	0	0	0	0.06	0.03	0.03	0
395343	DAD1	-0.213892197	174.31833333	202.17666667	226.41	226.99	224.44	149.54	165.83	219.85	192.97	204.11	198.89	165.45	148.88	135.61
395344	SPINZ	0.2294858461	20.728333333	17.68	18	19.93	18.87	15.25	15.98	18.05	20.34	20.11	22.48	22.96	20.74	17.74
395345	FABP1	-0.647300165	6.555	10.266666667	4.89	3.58	4.41	32.33	11.66	4.73	5.42	5.13	2.67	3.92	8.74	13.45
395346	BCMO1	-0.285541805	0.4416666667	0.5383333333	0.88	0.8	0.71	0.3	0.23	0.31	0.97	0.52	0.82	0.14	0.1	0.1
395347	MXRA8	-0.84421679	0.92	1.6516666667	2.74	2.62	1.51	0.81	1.27	0.96	1.02	1.71	1.46	0.6	0.38	0.35
395348	ACTR6	-0.423706124	51.645	69.275	82.05	81.49	72.23	60.42	64.02	55.44	49.24	59.59	58.67	43.18	46.47	52.72
395349	FSTL1	-0.377689134	13.271666667	17.243333333	20.16	20.02	20.18	11.1	17.42	14.58	16.42	16.34	14.36	13.35	9.98	9.18
395350	MYH7	-1.093109404	0.025	0.0533333333	0.09	0.12	0.02	0.03	0.03	0.03	0.05	0.07	0	0.03	0	0
395351	DPF3	-0.412957189	1.1566666667	1.54	1.9	1.59	1.26	1.88	2.01	0.6	1.31	1.5	1.42	0.5	0.96	1.25
395353	FKBP3	-0.2157402	133.47833333	155.00833333	216.21	184.21	180.8	106.92	120.11	121.8	156.28	169.27	172.89	94.58	102.06	105.79
395354	CBX4	-0.17371145	11.345	12.796666667	13.72	13.17	13.19	13.13	13.44	10.13	15.24	15.32	12.86	7.08	8.4	9.17
395355	CBX3	-0.025487233	101.365	103.17166667	122.17	125.95	117.71	85.42	90.1	77.68	107.5	102.2	122.18	83.29	98.29	94.73
395356	MINPP1	0.3310464102	8.2666666667	6.5716666667	6.33	5.57	6.77	6.22	7.66	6.88	9.53	8.73	7.82	8.46	8.02	7.04
395357	CENPF	-1.122309179	4.0783333333	8.8783333333	10.43	11.05	11.97	7.68	8.61	3.53	4.55	4.87	4.63	2.08	3.68	4.66
395358	BCHE	-0.566086955	20.43	30.246666667	35.57	38.51	33.63	24.11	27.45	22.21	25.12	21	24.76	13.74	18.7	19.26
395359	SALL3	0.7193929647	10.2	6.195	6.94	8.37	8.74	4.36	4.67	4.09	15.53	13.49	13.33	7.96	5.26	5.63
395360	EIF2AK1	-0.835277838	14.156666667	25.258333333	32.51	30.08	29.51	18.1	23.27	18.08	16.27	14.97	16.68	10.97	12.72	13.33
395362	CD4	-0.415037499	0.005	0.0066666667	0	0	0	0.04	0	0	0	0	0	0.03	0	0
395363	DEFB1		0	0.0916666667	0	0	0.35	0.2	0	0	0	0	0	0	0	0
395365	ADRM1	-0.430466121	81.15	109.36333333	106.79	106.58	100.99	101.26	116.33	124.23	88.72	94.95	88.99	82.94	64.36	66.94
395367	AVR2		0	0.095	0	0.23	0.24	0	0	0.1	0	0	0	0	0	0
395368	CGNRH-R	1.1793236994	0.2566666667	0.1133333333	0	0.12	0.12	0.07	0.21	0.16	0.24	0.12	0.35	0.16	0.13	0.54
395369	CRISPLD1	-1.177584134	6.61	14.951666667	13.64	14.35	12.83	14.82	15.26	18.81	7.53	5.37	5.08	9.18	6.27	6.23
395370	U2AF1	-0.578797874	41.433333333	61.885	71.88	71.51	66.18	50.32	53.77	57.65	46.1	48.63	51.05	32.99	34.79	35.04
395372	CLSTN1	-0.412976111	47.858333333	63.72	60.69	65.75	61.23	63.45	67.1	64.1	49.78	44.47	49.27	46.46	49.64	47.53
395373	ACLY	-0.044449889	398.47833333	410.94666667	352.7	461.52	450.73	353.85	395.89	450.99	435.03	441.71	438.75	354.85	348.69	371.84
395374	DBT	-0.105361107	37.595	40.443333333	51.53	48.73	48.7	28.11	33.09	32.5	46.26	40.63	47.64	27.03	31.23	32.78
395375	BCKDHB	-0.30250243	30.156666667	37.191666667	43.58	47.89	45.96	27.47	32.9	25.35	35.67	37.44	39.79	16.19	25.56	26.29
395376	PRKDC	-0.410056739	1.5716666667	2.0883333333	1.83	1.97	2.24	2.44	1.98	2.07	1.4	1.76	1.66	1.4	1.46	1.75
395377	GBX1	1.9851595087	1.1283333333	0.285	0.29	0.44	0.29	0.25	0.19	0.25	0.57	2.13	1.27	0.9	1.09	0.81
395378	CACNG3	0.0536119618	8.4066666667	8.1	3.68	4	3.47	9.53	12.91	15.01	2.1	5.23	5.7	11.5	14.06	11.85
395380	CD164	-0.09683395	191.28833333	204.56833333	207.52	228.05	202.54	191.48	214.44	183.38	204.41	190.57	219.28	163.05	185.85	184.57
395381	MUC5B	1.2823997307	0.15	0.0616666667	0.02	0.02	0.04	0.14	0.09	0.06	0	0	0.06	0.21	0.26	0.37
395382	GPR149	1.1740293998	0.1466666667	0.065	0.06	0.06	0.03	0.08	0.08	0.08	0.35	0.2	0.26	0.04	0	0.03
395383	SLC16A3	0.0862733222	14.901666667	14.036666667	11.48	9.62	10.27	17.84	17.12	17.89	14.77	7.07	7.01	22.04	21.51	17.01
395384	C4BPA	0.1700937938	62.326666667	55.395	61.35	64.28	57.86	50.31	46.53	52.04	72.38	63.7	72.14	54.57	56.19	54.98
395385	CD40	0.087996481	0.2816666667	0.265	0	0.15	0.44	0.17	0	0.83	0.15	0.43	0.57	0.13	0.08	0.33
395386	CLEC3B	0.0497530352	0.295	0.285	0.31	0.44	0.31	0.35	0.22	0.08	0.43	0.24	0.24	0.28	0.37	0.21
395387	MMP9	-0.630305486	1.305	2.02	2.5	1.06	1.64	0.7	0.81	5.41	1.21	1.44	0.64	2.58	1.14	0.82
395388	ATOH7		0	0	0	0	0	0	0	0	0	0	0	0	0	0
395389	ALDH1A3	-0.074446565	21.023333333	22.136666667	18.17	19.27	19.39	13.28	13.34	49.37	20.06	17.46	19.37	44.79	10.08	14.38
395390	RBBP7	-0.432069514	14.315	19.313333333	24.39	26.19	24.24	11.26	17.74	12.06	19.24	19.15	19.92	8.25	9.53	9.8
395391	SNCB	-0.714245518	0.32	0.525	0.65	0.13	0.13	0.75	0.92	0.57	0.52	0.26	0.13	0.35	0.36	0.3
395392	SNCG	-0.222392421	0.49	0.5716666667	0.82	0.33	0	0.85	0.86	0.57	0.49	0.82	0.16	0.74	0.36	0.37
395393	SNCA		0	0.0083333333	0	0	0	0	0	0.05	0	0	0	0	0	0
395394	FGF19	0.5849625007	0.02	0.0133333333	0	0	0	0.03	0.05	0	0	0	0.06	0.03	0.03	0
395395	GAD2	0.7004397181	0.065	0.04	0.06	0	0	0.09	0.04	0.05	0	0.15	0.06	0.01	0.03	0.14
395396	WNT3A	3.5849625007	0.2	0.0166666667	0	0	0	0	0.05	0.05	0	0	0	0.68	0.13	0.39
395397	CDX1	-0.2410081	0.0366666667	0.0433333333	0.06	0.06	0	0.07	0.02	0.05	0.11	0.11	0	0	0	0
395398	NRXN1		0	0.0033333333	0	0	0	0.02	0	0	0	0	0	0	0	0
395399	CITED2	0.2974231314	3.8916666667	3.1666666667	4.01	4.53	3.77	1.37	1.56	3.76	5.49	5.47	4.69	4.9	1.46	1.34
395400	BAZ2B	-0.24816404	8.56	10.166666667	8.46	10.19	9.63	12.77	10.69	9.26	7.72	6.94	7.4	9.28	9.58	10.44
395401	ATM	-0.118664712	3.13	3.3983333333	2.93	2.89	3.41	4.45	3.56	3.15	2.62	2.6	2.4	3.76	3.52	3.88
395402	SLC34A1	-2.353636955	0.015	0.0766666667	0.06	0.13	0.06	0.07	0.11	0.03	0	0	0	0.06	0.03	0
395403	TRA2B	-0.011238229	113.80833333	114.69833333	119.24	130.03	103.09	112.29	115.91	107.63	120.04	132.3	140.35	88.81	101.77	99.58
395404	FETUB	-0.235598907	43.781666667	51.548333333	65.99	55.13	50.18	60.97	39.66	37.36	54.08	47.22	49.81	37.5	39.68	34.4
395405	TWIST2		0	0	0	0	0	0	0	0	0	0	0	0	0	0
395406	ODZ4	-0.698420551	1.8333333333	2.975	2.56	2.97	2.55	1.77	1.41	6.59	2.56	1.95	1.99	3.02	0.97	0.51
395409	RYK	0.1898717141	32.666666667	28.638333333	34.69	29.02	28.99	24.5	25.18	29.45	35.75	32.58	34	36.24	29.84	27.59
395410	ABL2	-0.171003329	9.9066666667	11.153333333	7.33	8.71	8.88	14.98	12.48	14.54	7.59	6.62	5.55	12.68	14.93	12.07
395411	ZBTB7A	0.4677789614	16.575	11.985	7.55	6.96	11.32	14.31	13.91	17.86	11.99	9.72	9.8	22.89	22.26	22.79
395412	ITPR1	0.031909248	3.2	3.13	2.7	3.12	3	3.44	3.31	3.21	3.23	2.9	3.25	3.27	3.3	3.25
395414	CCT4	0.2844493907	254.39833333	208.875	209.88	227.51	222.14	179.01	217.52	197.19	248.17	254.85	268.25	244.26	246.66	264.2
395415	MGAT4C	0.3807075065	0.4383333333	0.3366666667	0	0.13	0.27	0.87	0.49	0.26	0.2	0.2	0.32	0.47	1.14	0.3
395416	ABCC1	0.0618083121	18.718333333	17.933333333	15.36	18.87	15.9	18.44	18.26	20.77	17.06	14.98	17.63	24.11	19.75	18.78
395417	SIK1	1.2773422425	54.72	22.575	17.77	17.25	20.78	31.95	25.95	21.75	76.49	63.64	59.97	47.45	34.02	46.75
395419	MSGN1	3.1538053361	0.1483333333	0.0166666667	0.1	0	0	0	0	0	0	0.1	0.41	0.09	0.17	0.12
395420	F13A1	-0.67079867	0.29	0.4616666667	0.33	0.54	0.5	0.33	0.42	0.65	0.29	0.37	0.41	0.19	0.29	0.19
395421	STAR	0.3064270013	0.81	0.655	0.31	0.31	0.47	1.27	1.04	0.53	0.23	0.3	0.3	1.48	1.17	1.38
395422	OPCML	-1.553340522	2.87	8.4233333333	8.98	7.59	11.94	1.6	3.09	17.34	4.06	3.61	2.11	5.31	1.17	0.96
395424	HINT1	-0.222816639	146.53833333	171.01166667	265.15	209.06	199.04	106.46	134.78	111.58	172.46	179.54	193.97	88.94	109.86	134.46
395427	TRPV4	0.4150374993	0.0266666667	0.02	0	0	0.05	0	0	0.07	0	0.05	0	0.05	0	0.06
395428	MBD4	-0.304066957	17.013333333	21.005	23.56	21.57	20.69	20.49	19.57	20.15	15.93	22.89	19.89	13.42	14.59	15.36
395429	POSTN	-0.963474124	0.0333333333	0.065	0.15	0.15	0	0	0	0.09	0.05	0.05	0.05	0.05	0	0
395432	FGF10		0	0	0	0	0	0	0	0	0	0	0	0	0	0
395433	NPAS2	-0.65941245	2.3183333333	3.6616666667	3.29	2.95	3.23	4.51	6.46	1.53	3.01	3	2.21	0.96	2.39	2.34
395434	POPDC3	-0.04597824	4.735	4.8883333333	6.26	7.27	6.36	2.78	3.77	2.89	6.86	7.5	7.14	2.31	2.31	2.29
395435	PLEKHA2	-1.14548286	3.77	8.34	6.8	7.33	7.93	8.79	9.31	9.88	3.36	3.17	3.31	4.73	4.08	3.97
395436	USPL1	0.459303907	14.12	10.27	9.35	8.28	9.29	14.1	11.12	9.48	12.36	12.21	12.36	13.79	16.59	17.41
395437	CFC1B		0.0083333333	0	0	0	0	0	0	0	0	0	0	0.05	0	0
395438	LCP2	-0.956931278	0.0283333333	0.055	0.07	0.07	0	0.04	0.12	0.03	0	0.14	0	0.03	0	0
395440	LRRC17	-1	0.005	0.01	0	0.06	0	0	0	0	0	0	0	0.03	0	0
395441	TLL1	0.2157286911	0.12	0.1033333333	0.04	0	0.04	0	0.02	0.52	0.04	0.22	0.13	0.08	0.1	0.15
395442	RHOA	-0.103183196	445.50333333	478.53333333	586.17	551.93	487.15	376.69	427.14	442.12	481.94	489.02	500.28	402.89	404.09	394.8
395443	SLC1A3		0	0.0066666667	0	0	0.03	0	0	0.01	0	0	0	0	0	0
395444	HABP4	-0.584316855	3.725	5.585	6.88	7.3	7.22	3.04	4.7	4.37	5.12	5.78	5.42	1.66	2.04	2.33
395445	BOK	-0.474953496	0.6583333333	0.915	0.86	1	1.25	0.71	0.65	1.02	1.23	0.86	0.36	0.33	0.61	0.56
395446	SALL1	0.4758773852	3.915	2.815	3.66	4.09	3.97	1.83	2.04	1.3	6.17	5.56	5.53	1.66	2.34	2.23
395447	DDX4	-0.773540209	0.2466666667	0.4216666667	0.47	0.56	0.64	0	0.17	0.69	0.39	0.47	0.23	0.21	0.09	0.09
395449	RAD54B	-0.026724953	11.588333333	11.805	13.47	14.07	13.92	9.51	11.9	7.96	13.38	11.66	12.57	9.01	10.1	12.81
395450	NTM	-0.405514725	0.19	0.2516666667	0	0.43	0.22	0.12	0.28	0.46	0.11	0.32	0.42	0.29	0	0
395451	CXCL14	-1.053079088	4.4916666667	9.32	6.65	8.17	6.66	1.31	1.76	31.37	4.11	4.52	3.88	12.11	1.34	0.99
395453	FGF18	-0.837643544	0.3366666667	0.6016666667	0.43	0.44	0.22	0.37	0.75	1.4	0.21	0.43	0.21	0.58	0.35	0.24
395454	PCSK6	0.1421744127	12.271666667	11.12	12.27	10.35	12.19	10.06	11.04	10.81	16.12	15.91	14.25	8.24	9.36	9.75
395455	PCSK7	-1.051779987	10.558333333	21.888333333	17.07	15.47	16.04	25.32	25.79	31.64	9.65	8.45	6.54	14.25	12.7	11.76
395456	PCSK5	-0.609094163	4.8416666667	7.385	5.74	5.21	5.56	10.64	10.53	6.63	3.93	3.19	2.97	4.44	6.94	7.58
395457	FURIN	-0.781158686	15.441666667	26.536666667	22	21.75	25.11	26.08	30.57	33.71	15.45	13.98	13.11	15.42	19.6	15.09
395458	SLC6A2	-0.403896942	0.1083333333	0.1433333333	0.15	0.1	0.34	0.06	0.08	0.13	0.1	0.14	0.24	0.07	0.05	0.05
395460	TM9SF3	-0.442049672	70.305	95.511666667	105.99	104.16	91.46	85.61	94.04	91.81	69.92	65.98	77.16	65.96	72.64	70.17
395461	ESPN	-0.252256767	2.2766666667	2.7116666667	3.33	2.66	2.97	2.55	2.34	2.42	1.71	2.31	2.78	1.77	2.7	2.39
395463	FOXK1	-0.055556659	16.216666667	16.853333333	13.51	16.93	16.35	17.54	17.11	19.68	18.27	18.38	14.99	16.35	14.42	14.89
395465	CITED4	-0.747388481	6.62	11.113333333	11.5	13.28	11.89	4.16	6.46	19.39	9.29	8.76	9.02	5.93	3.23	3.49
395466	CSPG5	-0.330322536	1.2566666667	1.58	1.62	0.82	1.17	2.53	2.33	1.01	1.96	0.92	0.68	0.99	2.08	0.91
395468	CCL4	-2.552296312	0.2233333333	1.31	3.02	1.26	2.88	0	0.16	0.54	0.18	0.35	0.35	0.16	0.1	0.2
395469	PDGFC	-1.294183104	0.21	0.515	1.05	0.65	0.66	0.09	0.32	0.32	0.24	0.08	0.48	0.33	0.13	0
395472	TCIRG1	-0.444935053	11.76	16.008333333	15.39	14.94	17.93	13.61	16.12	18.06	13.24	11.06	10.63	12.47	12.36	10.8
395473	ATP6V0A2	0.3003905892	10.25	8.3233333333	9.56	7.61	9.03	7.86	8	7.88	9.55	10.88	11.64	9.48	9.42	10.53
395474	ATP6V0A1	-0.410817646	20.115	26.741666667	21.13	21.05	22.39	23.72	25.27	46.89	16.45	14.27	13.5	32.21	23.08	21.18
395475	KANK1	-0.763459746	7.5716666667	12.853333333	16.72	18.15	17.06	6.95	8.39	9.85	10.11	9.34	9.61	6.57	5.28	4.52
395476	CASP3	0.0236398694	22.663333333	22.295	22.07	27.42	22.04	17.45	19.6	25.19	27.91	22.49	28.42	20.41	15.19	21.56
395477	CASP6	0.2005161124	39.996666667	34.806666667	38.49	44.12	39.08	30.52	30.48	26.15	43.99	38.94	45.87	30.8	40.99	39.39
395478	PPP1R12B	0.2262452883	5.9366666667	5.075	4.66	4.99	4.13	5.26	6.13	5.28	6.77	5.56	4.34	6.99	6.33	5.63
395479	PPARD	-0.171401509	8.1383333333	9.165	9.77	8.36	9.38	8.39	10.34	8.75	6.63	7.06	7.07	10.84	9.41	7.82
395480	RGN	0.7655347464	0.5666666667	0.3333333333	0.34	0.46	0.8	0	0.25	0.15	0.56	0.89	1.11	0.4	0.31	0.13
395481	ANXA6	-1.08246216	0.255	0.54	0.55	0.61	0.61	0.13	0.17	1.17	0.27	0.16	0.38	0.32	0.21	0.19
395483	SOX8	-0.094636874	0.295	0.315	0.33	0.51	0.42	0.19	0.33	0.11	0.58	0.5	0.25	0.07	0.18	0.19
395484	OTOR	-2.887525271	0.025	0.185	0.55	0	0.28	0.16	0.12	0	0	0	0	0	0.15	0
395485	CD40LG		0	0	0	0	0	0	0	0	0	0	0	0	0	0
395486	POLR2F	-0.0938802	139.755	149.15166667	202.35	155.07	153.29	124.59	130.95	128.66	144.92	168.44	162.92	119.88	121.78	120.59
395487	MYO6	-1.102408822	7.6916666667	16.515	16.68	22.81	21.41	12.09	13.75	12.35	8.4	8.57	9.07	5.99	6.92	7.2
395488	MARCO	-1.247927513	0.0133333333	0.0316666667	0.08	0	0.08	0	0	0.03	0.08	0	0	0	0	0
395489	C1H21orf91	0.485924394	13.533333333	9.6633333333	11.66	11.52	11.3	8.31	9	6.19	16.83	16.15	13.78	7.56	13.33	13.55
395490	TAX1BP1	0.0232671691	67.403333333	66.325	63.1	70.93	65.56	65.25	68.8	64.31	74.64	68.47	75.82	56.05	68.64	60.8
395494	BMP7	-0.297680549	0.08	0.0983333333	0.03	0.19	0	0.09	0.15	0.13	0.13	0.03	0.09	0.06	0.1	0.07
395496	SLC5A1	-1.450072374	0.7966666667	2.1766666667	2.06	2.94	3.12	0.68	0.17	4.09	0.98	1.07	1.65	0.69	0.19	0.2
395497	ATP6V1B2	-0.066438133	45.761666667	47.918333333	43.03	48.87	49.48	46.87	48.06	51.2	43.25	42.78	41.4	51.19	52.52	43.43
395498	VDAC2	-0.226414184	540.23333333	632.03166667	651.05	740.72	697.8	526.04	618.79	557.79	582.39	593.78	620.98	425.15	499.21	519.89
395499	TAOK3	-0.450815857	28.856666667	39.441666667	32.16	35.25	36.92	36.25	40	56.07	26.21	27.77	23.9	37.67	29.22	28.37
395500	MKRN1	-0.062548663	85.046666667	88.815	82.7	97.84	96.39	77.66	86.8	91.5	81.94	81.93	87.62	78.36	90.74	89.69
395502	HOXB3	0.1867685116	0.2333333333	0.205	0.22	0	0.34	0.19	0.24	0.24	0.11	0.56	0.55	0	0.18	0
395503	RUNX1T1	-2.075288127	0.1166666667	0.4916666667	0.55	0.61	0.62	0.59	0.42	0.16	0.18	0.12	0.12	0.14	0.07	0.07
395504	GATM	0.071553261	0.4133333333	0.3933333333	0.83	0.46	0.33	0.04	0.34	0.36	0.64	0.57	0.82	0.2	0.18	0.07
395505	PBX1	0.119786857	13.596666667	12.513333333	12.12	12.48	13.03	11.21	11.53	14.71	12.55	11.6	11.58	18.22	13.07	14.56
395506	HDAC3	-0.580339254	13.196666667	19.731666667	19.29	19.07	19.33	19.63	20.96	20.11	14.74	14.83	14.94	12.05	12.59	10.03
395507	P2RX5	-0.882074275	0.5733333333	1.0566666667	1.5	1.08	1.49	0.74	0.86	0.67	0.97	0.62	0.64	0.32	0.36	0.53
395508	TCF7L2	-0.438048917	3.965	5.3716666667	6.08	6.56	6.64	4.13	4.75	4.07	4.01	4.77	4.59	3.29	3.61	3.52
395509	PDGFRA	-0.807354922	0.0066666667	0.0116666667	0	0	0	0.02	0.05	0	0	0	0	0	0.04	0
395510	TDG	-0.86545128	19.185	34.953333333	31.66	34.76	32.57	34.09	36.6	40.04	18.81	19.18	18.38	21.33	18.85	18.56
395511	RDX	-0.186350473	91.878333333	104.54666667	94.3	106.87	93.51	104.35	124.29	103.96	94.68	88.14	92.35	90.93	94.17	91
395512	EBF1	-0.691368728	0.225	0.3633333333	0.68	0.31	0.38	0.22	0.43	0.16	0.23	0.08	0.15	0.17	0.29	0.43
395514	EIF5B	0.2250388292	81.09	69.378333333	61.2	72.89	69.7	59.04	70.53	82.91	71.1	83.08	83.32	98.21	74.82	76.01
395515	TXLNB	-0.485426827	0.0583333333	0.0816666667	0.03	0.17	0.12	0.05	0.06	0.06	0.06	0	0.06	0.14	0.03	0.06
395516	DTX4	-0.144476505	33.055	36.536666667	33.19	35.71	47.76	30.23	39.48	32.85	36.82	39.8	35.65	30.24	31.21	24.61
395517	TBPL1	0.3037401009	19.41	15.725	16.75	19.46	16.1	12.65	15.13	14.26	19.92	21.48	21.66	16.32	15.48	21.6
395518	MAFK	0.5137027049	52.073333333	36.473333333	35.12	32.5	33.78	43.01	40.42	34.01	49.85	45.94	44.09	53.63	59.49	59.44
395519	MAFF	0.6591902956	39.548333333	25.043333333	18.13	19.75	23.54	30.56	33.48	24.8	47.79	46.31	41.49	24.7	34.57	42.43
395520	C5H11orf58	-0.577323483	59.753333333	89.156666667	122.79	103.64	93.33	65.38	75.79	74.01	67.25	76.03	79.39	39.68	46.03	50.14
395522	CHRNA9	-2.007341975	0.0816666667	0.3283333333	0.28	0.37	0.19	0.21	0.36	0.56	0	0.18	0.09	0.12	0	0.1
395526	SOX14		0	0	0	0	0	0	0	0	0	0	0	0	0	0
395527	CD9		0.025	0	0	0	0	0	0	0	0	0	0.15	0	0	0
395528	UBE2J1	0.014894703	13.955	13.811666667	11.92	12.81	14.48	13.66	15.02	14.98	16.23	13.02	12.21	14.87	13.97	13.43
395529	LEFTY2	-0.371968777	0.0283333333	0.0366666667	0.07	0	0	0	0.06	0.09	0.14	0	0	0.03	0	0
395530	COL4A1	-0.110968792	4.2733333333	4.615	5.29	6.04	5.56	3	3.11	4.69	5.16	5.45	5.09	4.57	2.71	2.66
395531	NID1	-0.58919535	1.7016666667	2.56	2.63	3.01	3.4	2.11	2.19	2.02	2.73	1.98	1.96	0.91	1.44	1.19
395532	LOC395532	1.4015163596	0.295	0.1116666667	0	0	0	0	0.45	0.22	1.03	0.51	0	0.23	0	0
395533	MEOX1		0	0.005	0	0	0	0	0.03	0	0	0	0	0	0	0
395534	MYH15	-0.878110581	2.0983333333	3.8566666667	5	9.3	3.21	1.84	2.17	1.62	2.89	2.47	2.74	1.87	1.41	1.21
395535	OLFM1	-1.151043536	0.6266666667	1.3916666667	1.2	1.02	1.02	0.73	1.96	2.42	0.67	0.47	0.53	0.87	0.62	0.6
395536	VSX2	-0.537656786	0.31	0.45	0.67	0.62	0.12	0.49	0.43	0.37	0.31	0.49	0.42	0.17	0.13	0.34
395537	VSX1	-0.584962501	0.1033333333	0.155	0.34	0.17	0.09	0	0.11	0.22	0.26	0.09	0	0.12	0.05	0.1
395538	C1QBP	-0.185977555	256.81833333	292.15333333	341.12	350.7	336.55	210.27	275.91	238.37	281.35	315.1	307.2	205.49	218.97	212.8
395542	TEAD4	0.1767422382	8.485	7.5066666667	9.94	10.01	8.7	5.01	5.49	5.89	9.73	11.36	9.66	6.33	6.59	7.24
395543	SMAD9	0.2095491653	6.275	5.4266666667	6.64	6.64	7.3	3.24	4.12	4.62	10.13	9.35	6.63	4.62	4.43	2.49
395545	FRZB	0.405722823	1.115	0.8416666667	1.13	0.88	0.54	0.46	0.79	1.25	0.86	1.32	1.18	1.68	0.83	0.82
395546	SFRP2	0.4845696108	1.1216666667	0.8016666667	1.34	1.6	1.12	0.27	0.14	0.34	2.05	1.88	2.02	0.21	0.39	0.18
395548	PHOX2B	3.4214637684	0.125	0.0116666667	0	0	0	0	0.07	0	0.3	0.15	0.15	0.07	0.08	0
395549	DBH	-0.056583528	0.0416666667	0.0433333333	0.12	0	0.06	0	0.05	0.03	0.06	0	0.06	0.03	0.03	0.07
395550	LY6E	-0.644225734	42.938333333	67.108333333	86.55	84.84	84.39	42.03	59.29	45.55	47.62	61.84	53.11	27.83	36.65	30.58
395551	CCL4		0	0	0	0	0	0	0	0	0	0	0	0	0	0
395552	CCL1		0	0	0	0	0	0	0	0	0	0	0	0	0	0
395553	RBP3		0	0	0	0	0	0	0	0	0	0	0	0	0	0
395554	FGF14	-1.448460501	0.08	0.2183333333	0.24	0.12	0.24	0.34	0.16	0.21	0.12	0	0.12	0.11	0	0.13
395555	MRE11A	-0.450392004	17.416666667	23.798333333	23.78	28.34	24.61	22.34	25.55	18.17	20.64	18.89	17.52	14.15	17.43	15.87
395556	STAT5B	-0.047441185	35.496666667	36.683333333	36.1	37.93	39.11	33.22	41.18	32.56	49.06	48.08	36.96	22.54	30.12	26.22
395557	NUDT16L1	-0.458570582	182.84	251.255	229.11	254.61	246.37	228.13	302.6	246.71	176.74	189.54	171.39	158.29	190.09	210.99
395559	EPHA4	0.3458058335	4.8483333333	3.815	1.64	2	2.08	5.16	4.95	7.06	3.16	2.18	2.05	6.53	8.17	7
395560	NRP1	0.0617852978	42.936666667	41.136666667	14.76	20.3	20.32	64.26	76.52	50.66	22.29	20.35	22.42	46.33	76.61	69.62
395561	WNT4	1.6671310423	0.4816666667	0.1516666667	0.19	0.19	0.28	0.05	0.16	0.04	0.47	0.56	0.55	0.38	0.51	0.42
395562	WNT11	0.2774135452	3.63	2.995	2.27	3.12	3.35	1.65	1.57	6.01	3.88	4.15	3.68	6.58	1.76	1.73
395565	VCAN	0.5081469037	0.1066666667	0.075	0.07	0.08	0.07	0.09	0.08	0.06	0.13	0.08	0.06	0.13	0.09	0.15
395567	SOUL	-0.754210975	0.5266666667	0.8883333333	1.25	1.27	0.98	0.65	0.78	0.4	0.73	0.8	0.79	0.24	0.46	0.14
395568	COL5A1	-1.584962501	0.015	0.045	0.07	0.05	0	0.07	0.06	0.02	0.02	0	0	0.04	0.03	0
395569	GDNF	-0.565597176	0.0416666667	0.0616666667	0	0.26	0	0	0.11	0	0	0	0.25	0	0	0
395570	TOP2A	-0.716273818	73.571666667	120.87333333	114.27	141.95	140.86	112.39	159.46	56.31	82.46	84.93	85.79	25.46	75.93	86.86
395571	FZ-8	-0.45606772	7.6116666667	10.441666667	11.23	10.94	10.27	11.34	11.12	7.75	11.96	10.28	8.35	4.76	6.05	4.27
395572	FZD3	-0.175009015	12.38	13.976666667	14.36	13.91	13.09	13.65	10.69	18.16	14.07	11.96	9.98	15.96	12.3	10.01
395573	SOX10		0.0233333333	0	0	0	0	0	0	0	0	0.12	0	0.02	0	0
395574	PAX2	0.0425918767	0.4583333333	0.445	0	0.15	0.08	1.22	0.96	0.26	0	0.45	0.15	0.1	1.2	0.85
395575	ESR2	-0.725825037	0.0866666667	0.1433333333	0.11	0.27	0.12	0.09	0.15	0.12	0.04	0.08	0.07	0.14	0.15	0.04
395576	DACH2	-1.123203579	9.4783333333	20.646666667	27.01	28.75	28.4	9.59	16.02	14.11	13.78	13.43	13.95	4.93	5.41	5.37
395577	NEUROG2	-0.073063462	0.1283333333	0.135	0	0.61	0	0.11	0.09	0	0.2	0	0.39	0.18	0	0
395578	NHLH2		0	0	0	0	0	0	0	0	0	0	0	0	0	0
395579	KCNN2	-0.105852445	2.1016666667	2.2616666667	2.57	2.74	2.94	1.55	2.02	1.75	2.63	1.64	2.92	2.02	1.47	1.93
395580	PAOX	-0.697414117	5.2016666667	8.435	9.89	7.84	9.69	7.59	8.42	7.18	6.19	6.33	5.6	4.18	4.56	4.35
395582	VAX1	-0.364996817	0.22	0.2833333333	0	0.39	0.39	0.33	0.51	0.08	0.77	0.19	0.19	0.17	0	0
395584	SPRY2	0.0183473652	3.9566666667	3.9066666667	4.15	3.85	4.79	5.51	3.86	1.28	4.29	3.84	4.16	1.68	4.29	5.48
395586	TSPAN18	-0.393543058	6.5366666667	8.5866666667	5.74	4.51	4.08	10.32	9.49	17.38	5.01	3.71	3.25	10.09	8.76	8.4
395588	MEIS2	-0.434338055	1.485	2.0066666667	2.31	3.17	2.34	1.25	2.2	0.77	1.76	1.48	1.74	1.22	1.18	1.53
395591	NKX6-2	0.7490926848	6.7033333333	3.9883333333	5.13	4.91	2.61	3.63	5.41	2.24	7.59	6.28	8.94	4.54	5.65	7.22
395592	TH		0.0216666667	0	0	0	0	0	0	0	0	0	0	0.08	0.05	0
395594	HAS2	-0.482151695	0.105	0.1466666667	0.24	0.24	0.24	0	0.08	0.08	0.19	0.09	0	0.09	0.05	0.21
395596	EPAS1	-0.037860391	3.1966666667	3.2816666667	3.25	4.18	3.92	3.2	2.87	2.27	4.48	4.1	3.55	1.67	2.19	3.19
395598	TERF2	-0.07736005	33.1	34.923333333	34.76	37.44	38.02	34.07	36.02	29.23	36.77	36.37	35.27	27.98	30.94	31.27
395599	DMN	1.0378340133	5.9883333333	2.9166666667	2.32	3.61	3.55	2.69	3.02	2.31	7.74	6.31	7.24	4.47	4.86	5.31
395600	LECT1	3.9385994553	0.0766666667	0.005	0	0	0	0.03	0	0	0.05	0	0.05	0.22	0.08	0.06
395602	PSAP	-0.321558735	218.76	273.38	253.79	283.27	267.67	221.05	225.87	388.63	248.51	226.06	240.01	242.73	186.49	168.76
395604	CHRNB3	0.8744691179	0.0183333333	0.01	0	0	0	0	0.03	0.03	0	0	0	0.08	0.03	0
395606	CHRNA4		0	0	0	0	0	0	0	0	0	0	0	0	0	0
395607	CHRNA2	1.0824621602	0.06	0.0283333333	0	0	0.09	0	0	0.08	0	0.09	0.09	0.08	0	0.1
395608	CHRNA1	1.3219280949	0.0166666667	0.0066666667	0	0	0	0	0	0.04	0	0.1	0	0	0	0
395609	MDM2	-0.41050622	10.496666667	13.951666667	11.67	12.32	12.63	15.78	14.59	16.72	9.5	8.4	8.32	12.27	12.78	11.71
395610	ANGPT2	-1.387023123	0.0216666667	0.0566666667	0.1	0.16	0	0.03	0	0.05	0	0.05	0	0.02	0.06	0
395611	LOC395611	-0.353395024	14.693333333	18.771666667	19.35	20.57	20.36	14.58	19.09	18.68	17.72	16.03	18.61	10.08	11.19	14.53
395612	GSTA3	-0.191578672	46.521666667	53.128333333	62.05	63.6	62.36	38.44	46.33	45.99	53.11	53.64	62.36	31.78	37.49	40.75
395613	CHRNB4	0.9808911771	0.25	0.1266666667	0.08	0.25	0.08	0.1	0.11	0.14	0.33	0.16	0.24	0.07	0.05	0.65
395615	SHH	-0.612611881	46.626666667	71.293333333	81.91	73.23	83.54	52.68	56.37	80.03	42.75	39.93	30.84	54	61.86	50.38
395618	RGS6	-1.568088682	0.1433333333	0.425	0.48	0.58	0.53	0.1	0.1	0.76	0.22	0.13	0.17	0.22	0.07	0.05
395619	RGS12	-0.63815544	1.8933333333	2.9466666667	2.59	3.38	3.85	2.63	2.64	2.59	2.16	1.9	1.4	2.1	1.82	1.98
395620	RGS7	-0.917913297	0.3766666667	0.7116666667	0.91	1.21	0.93	0.48	0.31	0.43	0.28	0.77	0.69	0.25	0.19	0.08
395621	RGS11	1.4076579689	0.65	0.245	0.21	0.22	0.33	0.19	0.19	0.33	0.43	0.53	0.21	0.77	0.99	0.97
395622	ADMP	1.7846777019	2.63	0.7633333333	0.62	0	0.84	1.67	0.91	0.54	2.91	3.31	3.69	1.59	1.7	2.58
395623	CER1	0.0331668639	0.0733333333	0.0716666667	0	0	0.15	0.09	0	0.19	0.15	0.29	0	0	0	0
395624	FOXF1	-0.159030779	83.621666667	93.366666667	38.76	28.88	36.53	146.72	144.24	165.07	52.4	49.5	32.45	138.18	118.82	110.38
395625	EFNB2	0.2633071528	3.5266666667	2.9383333333	1.61	2.85	3.53	4.08	3.93	1.63	3.21	2.79	4.48	2.41	5.26	3.01
395626	UCHL3	-0.703950417	55.883333333	91.031666667	127.76	111.29	103.54	64.62	71.32	67.66	59.11	66.2	74.1	38.95	45.26	51.68
395627	MAPKAP1	-0.138366122	25.333333333	27.883333333	29.17	30.22	29.55	25.22	27.41	25.73	29.22	29.69	29.56	18.92	21.68	22.93
395629	DDX5	-0.839619469	157.16833333	281.265	224.61	241.94	237.03	313.85	307.46	362.7	120.72	118.06	120.06	195.52	194.41	194.24
395630	RNF12	-0.419070545	19.051666667	25.473333333	21.18	25.44	25.8	26.13	25.52	28.77	16.68	16.08	17.28	21.66	24.24	18.37
395631	LDB2	-0.873595657	2.5033333333	4.5866666667	8.15	6.64	6.32	2.04	3.43	0.94	2.89	3.31	4.86	0.44	1.35	2.17
395633	MYF5		0	0	0	0	0	0	0	0	0	0	0	0	0	0
395634	ELAVL4	-0.263677175	1.87	2.245	2.38	1.91	2.7	1.85	2.53	2.1	1.66	1.1	2.46	2.2	2.3	1.5
395635	HDAC2	-0.483021038	95.456666667	133.41666667	141.87	162.12	140.74	103.32	121.24	131.21	103.8	106.71	113.38	81.22	83.47	84.16
395637	ELAVL1	0.0175223413	70.548333333	69.696666667	76.01	79.13	75.74	59.12	70.56	57.62	72.64	67.15	72.05	71.5	72.67	67.28
395638	FOLR1	-2.321928095	0.01	0.05	0.07	0.07	0	0.04	0.06	0.06	0	0	0	0.06	0	0
395639	NUMB	-0.209161279	45.615	52.731666667	51.86	57.65	54.94	43.35	47.37	61.22	52.58	49.9	49.81	44.4	37.28	39.72
395640	CHUNK-1	1	0.0233333333	0.0116666667	0	0	0.07	0	0	0	0.14	0	0	0	0	0
395642	DUSP4	-0.342718144	8.7266666667	11.066666667	9.8	7.23	7.75	14.35	16.18	11.09	5.34	5.82	4.51	10.44	14.64	11.61
395643	PDLIM4	-0.045323991	0.1566666667	0.1616666667	0.11	0	0.33	0.06	0.19	0.28	0	0	0	0.88	0.06	0
395644	USP15	-0.677126186	22.89	36.6	31.67	34.94	36.1	38.39	41.65	36.85	20.54	19.29	22.69	24	26.08	24.74
395645	RGS17	0.2263333452	3.1566666667	2.6983333333	1.71	2.31	2.43	2.82	3.1	3.82	3.07	3.17	2.92	4.83	1.49	3.46
395646	RGS20	1.7147606739	14.005	4.2666666667	3.92	4.78	3.19	3.81	4.18	5.72	8.06	9.92	7.95	20.03	21.53	16.54
395647	RAP1GAP	-0.465438068	2.9416666667	4.0616666667	5.55	4.87	5.16	2.83	3.39	2.57	3.41	3.33	4.38	1.69	2.11	2.73
395648	GPRIN2	-0.120854395	0.1716666667	0.1866666667	0.06	0.18	0.3	0.3	0.18	0.1	0.23	0.12	0.06	0.13	0.16	0.33
395650	PHOSPHO1	0.3150662744	34.958333333	28.1	33.15	30.44	34.49	20.57	27.74	22.21	65.4	51.88	44.79	16.06	16.81	14.81
395651	BKJ	0.7951802081	0.0983333333	0.0566666667	0	0	0	0	0	0.34	0.13	0	0	0.17	0.14	0.15
395652	FKBP9	-0.417554996	100.915	134.78833333	160.38	163.58	150.48	105.28	125.99	103.02	123.87	117.22	129.3	62.17	88.69	84.24
395653	HPRT1	-0.206576656	17.841666667	20.588333333	21.4	20.42	17.83	18.68	20.53	24.67	17.45	15.1	16.76	17.54	20.01	20.19
395654	HBEGF	0.214712005	8.8466666667	7.6233333333	2.79	3.33	4.67	14.47	12.39	8.09	4.92	4.9	5.34	5.26	17.48	15.18
395655	NOTCH1	-0.011218525	2.135	2.1516666667	2.18	2.17	2.59	1.72	1.8	2.45	1.9	1.8	1.9	2.37	2.4	2.44
395656	RELB	-0.243472465	88.338333333	104.57833333	150.86	134.91	126.56	72.13	84.12	58.89	111.25	122.89	120.53	35.44	66.25	73.67
395657	SPON1	-0.36923381	0.08	0.1033333333	0	0.05	0.09	0.13	0.23	0.12	0.09	0.13	0.04	0.02	0.15	0.05
395658	RBBP4	0.0110213883	207.39333333	205.815	197.63	225.05	209.42	191.98	222.88	187.93	202.42	212.64	219.68	177.75	216.61	215.26
395659	XPA	-0.187405546	87.926666667	100.12333333	107.24	111.57	110.01	89.06	100.15	82.71	69.24	81	80.96	85.45	104.63	106.28
395660	PRLR	-0.940218772	0.4516666667	0.8666666667	0.77	0.98	1.33	0.75	0.59	0.78	0.48	0.58	0.24	0.55	0.53	0.33
395662	NEGR1	0.0142513017	5.0866666667	5.0366666667	2.71	3.51	2.9	4.24	4.35	12.51	2.85	3.44	2.67	13.49	4.51	3.56
395663	IL10RB	0.4462023905	21.213333333	15.57	17.77	18.17	17.52	13.69	12.2	14.07	28.98	29.5	27.03	12.44	14.76	14.57
395664	IFNAR2	-0.438456638	18.255	24.738333333	29.06	28.97	27.66	21.46	23.06	18.22	23.5	22.74	22.6	11.83	14.34	14.52
395665	IFNAR1	-0.088303375	10.43	11.088333333	10.06	8.92	10.84	11.39	13.87	11.45	9.39	10.12	10.89	9	11.28	11.9
395666	CD44	-0.078777113	0.3266666667	0.345	0.33	0.58	0.39	0.17	0.29	0.31	0.57	0.35	0.54	0.16	0.19	0.15
395667	ANPEP	0.0039320593	61.846666667	61.678333333	75.01	65.23	72.44	49.68	51.67	56.04	72.48	79.75	66.34	51.37	55.62	45.52
395668	ODZ1	0.7369655942	0.0166666667	0.01	0.02	0	0	0	0.01	0.03	0	0.05	0.02	0.01	0.02	0
395669	PLEK	0.3300213855	2.16	1.7183333333	1.53	1.66	1.11	1.95	2.01	2.05	1.86	1.96	2.26	2.46	2.33	2.09
395670	MEF2A	-0.437956092	8.3266666667	11.28	10.87	10.04	11.86	12.58	10.67	11.66	9.02	8.06	6.74	9.91	8	8.23
395671	ERBB4	-0.123735368	1.4516666667	1.5816666667	1.34	2.13	2.1	0.81	0.92	2.19	2.04	1.3	1.35	2.59	0.96	0.47
395672	UBE2A	-0.388802093	35.676666667	46.711666667	61.64	45.35	43.61	37.49	43.16	49.02	39.4	37.76	38.85	35.98	29.49	32.58
395673	BCL2A1	-0.037556005	3.0333333333	3.1133333333	3.83	2.85	5.45	2.2	1.34	3.01	3.57	3.56	4.53	2.88	2.51	1.15
395674	MCL1	0.0520248881	126.15833333	121.69	58.24	58.12	64.97	149.74	109.89	289.18	86.59	79.13	68.68	220.47	150.18	151.9
395675	TMCO3	-0.826569055	2.06	3.6533333333	4.45	5.07	4.3	2.41	3.37	2.32	2.39	2.55	2.52	1.57	1.44	1.89
395678	RBPMS2	-0.538576534	1.51	2.1933333333	2.69	2.73	2.03	1.9	2.6	1.21	1.92	2.07	1.44	0.73	1.6	1.3
395679	SMAD5	0.3255870261	46.388333333	37.016666667	31.08	39.56	38.06	39.61	43.22	30.57	49.48	40.63	40.9	49.06	52.97	45.29
395680	SMAD1	0.4532383082	13.075	9.55	10.21	12.91	11.27	8.18	8.57	6.16	19.81	15.23	16.47	6.74	10.7	9.5
395681	JAK1	0.0871296009	50.051666667	47.118333333	40.15	44.51	41.91	50.4	51.96	53.78	49.05	42.83	43.78	57	55.76	51.89
395682	ZFHX3	-0.393672346	4.2233333333	5.5483333333	4.3	8.08	6.08	5.51	5.3	4.02	4.9	4.41	4.26	3.78	4.06	3.93
395683	MMP-13	-0.325986311	3.3133333333	4.1533333333	4.15	3.62	4.43	3.6	3.7	5.42	3.34	3.9	2.51	3.94	3.73	2.46
395684	IL6ST	0.2061062212	23.073333333	20.001666667	15.32	18.82	17.68	23.37	22.33	22.49	21.34	19.63	18.41	25.85	25.67	27.54
395685	WSB1	0.8908864217	127.09166667	68.538333333	80.77	86.89	82.32	54.54	53.97	52.74	176.85	155.93	171.62	77.01	86.02	95.12
395686	TECTA	0.5436217053	0.2866666667	0.1966666667	0.19	0.19	0.23	0.11	0.14	0.32	0.31	0.45	0.2	0.32	0.18	0.26
395687	LSAMP	-0.07519193	8.4733333333	8.9266666667	6.22	7.3	8.03	11.68	10.35	9.98	7.84	7.16	7.15	9.89	10.47	8.33
395688	PTPN1	-0.016664386	36.581666667	37.006666667	23.02	31.61	27.12	44.06	44.7	51.53	29.67	25.17	28.98	46.31	45.65	43.71
395689	ENO2	-0.262696182	2.37	2.8433333333	3.37	2.16	3.72	2.24	2.74	2.83	3.42	3.05	2.79	1.86	1.64	1.46
395690	PGC	1.0972972014	0.46	0.215	0.3	0.1	0.1	0.35	0.18	0.26	0.4	0.4	0.79	0.45	0.38	0.34
395691	PGA	2.4918530963	0.075	0.0133333333	0	0	0	0.08	0	0	0	0.13	0	0.18	0.14	0
395692	ZP4	-0.590479506	0.145	0.2183333333	0.32	0.08	0.16	0.23	0.21	0.31	0	0.16	0.08	0.32	0.22	0.09
395693	ATF4	0.8295727551	344.10833333	193.62833333	183.16	180.5	163.33	206.32	234.18	194.28	337.1	365.3	355.08	313.24	356.01	337.92
395694	ITPKA	0.3762354802	12.35	9.515	6.85	8.8	9.06	9.26	10.39	12.73	12.3	8.62	10.03	15.25	14.88	13.02
395695	AKAP9	0.0672724584	13.023333333	12.43	9.48	12.75	12.97	14.64	11.87	12.87	11.97	12.86	11.41	14.94	12.19	14.77
395696	GC	-0.059084337	74.155	77.255	69.58	55.64	55.97	141.01	85.9	55.43	70.98	57.54	45.39	57.2	130.57	83.25
395699	NEUROG1		0.0083333333	0	0	0	0	0	0	0	0	0	0	0.05	0	0
395700	RPE65	-0.240234536	0.4783333333	0.565	1.25	0.3	1.15	0.17	0.18	0.34	0.71	0.65	0.82	0.13	0.16	0.4
395701	EZR	0.3193143471	128.675	103.12666667	95.67	112.11	99.63	116.52	111.33	83.5	136.88	130.09	146.37	97.52	136.19	125
395702	MTPN	-0.227655231	127.30333333	149.06333333	138.05	168.58	142.17	139.97	151.2	154.41	133.48	116.36	138.95	121.24	131.08	122.71
395703	WNT5A	-0.04801425	2.955	3.055	3.12	2.82	2.47	2.5	2.32	5.1	3.21	3.62	2.48	3.52	2.65	2.25
395704	FGF12	-0.65513988	3.4216666667	5.3883333333	6.18	5.28	5.61	3.55	4.77	6.94	3.25	4.52	3.2	4.33	2.48	2.75
395705	LHX2	-0.782408565	0.0833333333	0.1433333333	0.13	0.38	0.25	0	0.05	0.05	0	0	0.12	0.17	0.07	0.14
395706	SCD	-0.088252947	220.665	234.585	201.43	203.13	189.39	284.62	309.8	219.14	205.37	177.63	175.7	178.05	299.52	287.72
395707	ATP2A3	0.484694258	28.876666667	20.636666667	11.03	10.65	12.99	21.69	20.43	47.03	17.68	14.46	12.39	49.97	42.68	36.08
395708	LYG2	-0.83824893	0.165	0.295	0.6	0.2	0.41	0.17	0.22	0.17	0	0.1	0.29	0.27	0.11	0.22
395709	PALM	0.3584539709	0.0833333333	0.065	0	0.04	0.18	0.05	0.06	0.06	0.13	0.04	0	0.04	0.19	0.1
395712	ABCB1	-0.150613145	127.21	141.20833333	117.8	117.74	124.49	195.19	176.66	115.37	124.84	113.78	123.05	81.23	156.09	164.27
395713	TFAP2B		0	0	0	0	0	0	0	0	0	0	0	0	0	0
395714	BARX2		0	0	0	0	0	0	0	0	0	0	0	0	0	0
395715	SERPINB10	1.062644937	0.5883333333	0.2816666667	0.13	0.2	0.33	0.41	0.25	0.37	0.39	0.58	0.45	0.61	0.85	0.65
395716	EYA4	3.6048620582	0.1216666667	0.01	0	0	0	0	0.03	0.03	0	0	0.07	0.28	0.38	0
395717	EYA3	-0.416596664	15.413333333	20.573333333	19	19.18	20.23	20.42	23.51	21.1	15.46	15.82	14.43	13.41	16.8	16.56
395718	EYA1	1	0.01	0.005	0	0	0	0	0.03	0	0	0.06	0	0	0	0
395719	TK1	-0.189183011	144.2	164.405	167.34	193.28	159.88	180.32	207.64	77.97	166.61	153	151.39	59.47	164.55	170.18
395721	KCNA4	-1.736965594	0.005	0.0166666667	0.03	0	0.06	0	0	0.01	0	0.03	0	0	0	0
395722	CLU	0.8779447016	42.136666667	22.928333333	22.14	18.03	17.35	16.99	16.43	46.63	39.48	41.51	32.8	78.36	33	27.67
395723	EEF1B2	-0.107712122	612.33	659.79666667	665.29	686.3	624.99	615.57	561.74	804.89	597.62	598.09	656.19	683.47	601.2	537.41
395724	HMGB1	-0.282354883	249.015	302.84666667	376.79	417.43	345.29	221.65	291.27	164.65	297.91	305.82	339.05	108.65	216.46	226.2
395726	FTCD	-0.81338787	0.625	1.0983333333	0.94	1.19	1.03	1.66	0.58	1.19	0.78	0.7	0.23	0.7	0.72	0.62
395727	ATF2	0.3906111478	11.355	8.6616666667	8.18	8.68	6.5	9.63	9.94	9.04	11.52	10.57	10.77	11.54	12.5	11.23
395729	PCBD1	-0.145014117	46.765	51.71	57.93	51.84	48.03	50.27	49.63	52.56	53.51	46.83	44.9	46.86	52.12	36.37
395730	KCNAB1	0.4436066515	0.0566666667	0.0416666667	0	0	0.05	0	0.16	0.04	0	0.09	0.14	0.06	0	0.05
395731	CNBP	-0.190516852	367.88333333	419.81833333	382.96	423.38	379.29	481.42	441.9	409.96	270.04	268.67	297.61	451.55	455.28	464.15
395733	BLNK	-2.141773961	0.5366666667	2.3683333333	3.07	4.25	4.03	0.93	1.05	0.88	0.84	0.61	0.66	0.4	0.4	0.31
395734	RHOB	-0.036912558	43.988333333	45.128333333	32.48	36.91	34.84	85.97	53.86	26.71	43.96	37.48	32.04	32.04	58.63	59.78
395735	OTC	0.0242475462	0.1	0.0983333333	0.21	0.11	0.11	0.06	0.05	0.05	0.1	0	0.21	0.05	0	0.24
395736	NEDD9	-1.243458447	16.931666667	40.088333333	29.77	35.4	38.45	35.32	35.49	66.1	20.59	14.82	12.5	18.89	18.71	16.08
395737	HOXB8	-1.259477363	12.746666667	30.516666667	48.97	41.46	40.01	18.19	21.75	12.72	18.63	21.92	21.24	4.83	5.66	4.2
395740	PAX9	-0.106308902	0.2833333333	0.305	0.08	0.48	0.32	0.27	0.41	0.27	0.31	0.08	0.54	0.25	0.26	0.26
395742	FLT4	0.4288432988	0.175	0.13	0.16	0.13	0.1	0.07	0.18	0.14	0.16	0.13	0.19	0.13	0.19	0.25
395743	GAD1	0.2234710719	1.115	0.955	0.43	0.75	0.6	1.69	1.29	0.97	0.7	1.28	1.04	1.25	1.28	1.14
395744	LOC395744		0.0116666667	0	0	0	0	0	0	0	0	0	0	0.07	0	0
395745	EYA2	-0.896895097	7.805	14.533333333	13.31	14.18	14.53	13.09	17.07	15.02	6.18	7.47	5.44	9.22	8.32	10.2
395746	OAZ1	-0.205015339	766.29166667	883.30333333	1170.78	1093.32	956.44	706	745.07	628.21	922.06	898.15	947.17	524.5	617.55	688.32
395747	ETV4	-0.342957086	16.663333333	21.135	24.41	22.94	25.38	15.6	23.47	15.01	17.24	14.26	14.17	15.84	19.28	19.19
395748	ETV1	-0.508169766	9.86	14.023333333	15.64	15.47	18.77	10.02	14.51	9.73	12.79	13.13	14.71	4.86	6.38	7.29
395749	ETV5	0.2415061129	6.585	5.57	4.95	6.76	6.35	4.63	6.59	4.14	6.82	6.14	5.2	6.74	8.02	6.59
395750	ETV6	0.4855091438	17.526666667	12.518333333	11.75	12.29	12.52	11.64	13	13.91	17.1	19.25	16.93	17.44	17.53	16.91
395751	TJP2	-0.070236265	41.893333333	43.983333333	40.97	48.48	44.6	42.2	41.95	45.7	45.83	42.18	44.94	40.38	41.31	36.72
395753	MAP6	0.2567754154	0.3066666667	0.2566666667	0.34	0.38	0.23	0.21	0.18	0.2	0.37	0.31	0.34	0.33	0.23	0.26
395754	NEUROD1	0.2418179199	0.54	0.4566666667	0.61	0.35	0.44	0.35	0.8	0.19	0.52	0.6	0.51	0.31	0.52	0.78
395755	PODXL	-2.019899557	0.03	0.1216666667	0.18	0.22	0.15	0.04	0.03	0.11	0.06	0.03	0.03	0.03	0.03	0
395757	CD5		0	0.0083333333	0	0	0	0.05	0	0	0	0	0	0	0	0
395758	SDHA	-0.264372972	166.38166667	199.84333333	236.2	233.89	225.85	147.29	181.87	173.96	188.64	192.67	202.36	122.27	147.78	144.57
395759	SLC8A3	-0.188203735	0.2033333333	0.2316666667	0.13	0.27	0.36	0.18	0.2	0.25	0.13	0.22	0.13	0.32	0.22	0.2
395760	SLC8A1	-0.584962501	0.0233333333	0.035	0.14	0.05	0	0	0.02	0	0	0.05	0.09	0	0	0
395761	TNNT3	0.2736480799	0.3183333333	0.2633333333	0.11	0.22	0.75	0.18	0.09	0.23	0.42	0.42	0.73	0.1	0.12	0.12
395762	LOC395762	-0.064799646	17.958333333	18.783333333	18.42	21.62	21.57	18.76	18.98	13.35	19.38	17.15	17.48	16.42	18.79	18.53
395764	CASP1	-0.500824927	27.115	38.368333333	44.24	42.02	41.75	31.69	34.31	36.2	30.4	29.8	30.2	23.46	25.72	23.11
395765	NPPA	-1.03343696	1.315	2.6916666667	3.2	11.35	1.44	0	0.08	0.08	2.66	3.36	1.57	0	0.1	0.2
395766	USP2	-0.752410652	5.11	8.6083333333	6.93	5.66	5.28	7.64	9.06	17.08	3.65	3.83	3.35	9.7	6.16	3.97
395767	XRCC6	-0.791188747	24.978333333	43.225	46.76	51.53	49.18	33.34	39.63	38.91	26.1	27.63	29.63	21.34	21.07	24.1
395768	MNX1	1.2377385806	42.74	18.123333333	6.97	5.95	6.24	13.66	17.72	58.2	29.57	24.24	22.84	73.34	55.45	51
395769	MNR2	-0.625477105	44.396666667	68.491666667	80.02	69.45	64.84	80.72	71.74	44.18	41.66	44.44	44.62	22.23	64.66	48.77
395770	TRHR		0	0.01	0	0	0	0.06	0	0	0	0	0	0	0	0
395771	GJB6	-0.20085283	0.8033333333	0.9233333333	1.21	1.33	0.82	0.64	0.75	0.79	1.42	1.21	1	0.41	0.44	0.34
395772	LOC395772		0	0	0	0	0	0	0	0	0	0	0	0	0	0
395773	CDD	0.4959574947	0.0916666667	0.065	0	0	0.15	0.17	0	0.07	0	0.15	0.15	0	0.08	0.17
395774	GSN	-0.39228991	16.646666667	21.848333333	20.55	24.13	23.75	19.5	20.96	22.2	19.43	17.12	16.32	13.2	17.78	16.03
395775	DCT	-0.262085576	1.69	2.0266666667	2.5	2.72	1.62	1.7	2.05	1.57	2.32	1.9	1.84	0.96	1.22	1.9
395776	LHCGR	-1.216958535	0.19	0.4416666667	0.19	0.06	0.19	0.21	0.46	1.54	0.06	0	0.24	0.36	0.2	0.28
395777	PHEX	-1.652076697	0.0816666667	0.2566666667	0.31	0.25	0.44	0.11	0.38	0.05	0.19	0	0.12	0.11	0.07	0
395778	C3H6orf72	-0.020791122	33.756666667	34.246666667	43.99	43.52	40.69	25.31	27.71	24.26	46.69	41.16	44.18	22.07	26.27	22.17
395779	COCH	-0.582942579	17.868333333	26.765	14.77	15.21	14.48	64.05	45.42	6.66	14.61	10.23	9.05	5.1	37.6	30.62
395780	APOA4	-0.988808294	10.568333333	20.973333333	14.99	10.55	13.29	25.74	17.99	43.28	10.39	7.23	7.38	14.58	13.12	10.71
395781	MRPS30	-0.093840597	24.451666667	26.095	22.99	25.66	22.04	29.27	30.16	26.45	23.15	21.49	22.19	22.07	28.7	29.11
395782	T	0.299762767	16.443333333	13.358333333	14.76	15.84	15.86	10.24	13.41	10.04	16.67	18.08	19.82	14.4	15.19	14.5
395783	CHD1	0.1604326603	8.8366666667	7.9066666667	5.25	6.97	6.07	10.84	9.57	8.74	5.87	6.08	6.46	11.12	11.69	11.8
395784	CLIP1	-0.848825773	15.145	27.276666667	22.93	25.26	26.13	27.55	30.09	31.7	14.66	13.87	13.52	17.05	14.55	17.22
395785	HSD17B4	-0.154053434	67.618333333	75.238333333	76.23	86.47	82.45	63	77.53	65.75	77.36	78.42	79.59	47.47	63.22	59.65
395786	AXIN1	0.1566706017	63.18	56.678333333	57.77	57.61	61.94	39.14	40.55	83.06	66.39	69.18	65.64	91.15	43.76	42.96
395787	LOC395787	-0.505731708	34.671666667	49.228333333	45.32	42.64	44.71	55.02	50.99	56.69	30.87	29.63	27	40.19	40.14	40.2
395788	TCF15	0.8023193322	0.2383333333	0.1366666667	0.32	0	0	0.36	0.14	0	0.32	0.31	0	0.28	0.52	0
395789	RFNG	0.2604304007	18.82	15.711666667	16.96	20.45	22.59	10.96	11.03	12.28	23.34	21.83	23.19	16.87	13.94	13.75
395790	LFNG	-0.371463386	35.04	45.33	55.38	45.31	57.79	44.92	39.62	28.96	41.63	45.45	34.69	21.68	38.27	28.52
395791	ASCL2	1.5058909297	0.355	0.125	0	0.31	0.31	0	0	0.13	0.91	0.3	0.59	0	0.33	0
395792	TBX6	-1.750021747	0.275	0.925	1.48	1.19	1	0.67	0.78	0.43	0.55	0.25	0.18	0.19	0.2	0.28
395793	TBX19	-0.365871442	0.485	0.625	1.26	0.56	0.72	0.45	0.45	0.31	0.63	0.55	0.62	0.32	0.26	0.53
395794	FOXD3	1.3895668118	0.2183333333	0.0833333333	0	0.15	0.15	0.08	0.06	0.06	0.14	0.29	0.43	0.06	0.39	0
395796	RPS27A	-0.052475744	1299.93	1348.0833333	1691.33	1474.41	1406.43	1112.5	1194.75	1209.08	1401.74	1534.51	1520.21	1041.91	1187.39	1113.82
395797	ENTPD2	-0.652597572	1.6783333333	2.6383333333	3.2	3.13	3.31	2.24	2.61	1.34	2.23	1.76	1.86	0.82	2.18	1.22
395798	ACAN	-0.216811389	0.0616666667	0.0716666667	0.02	0	0.06	0.17	0.1	0.08	0.02	0	0.04	0.06	0.13	0.12
395799	SERGEF	0.4209867656	0.27	0.2016666667	0.17	0.09	0.17	0	0.3	0.48	0.17	0.25	0.08	0.5	0.33	0.29
395800	CEBPG	0.4715637357	37.491666667	27.038333333	29.3	27.99	26.21	25.8	27.62	25.31	45.58	38.1	43.26	30.96	32.31	34.74
395802	PROX1	0.0970504102	14.5	13.556666667	9.6	14.65	13.27	20.43	13.81	9.58	19.67	15.24	14.07	11.46	13.93	12.63
395803	SFPQ	-0.215511097	84.111666667	97.663333333	82.64	90.89	82.58	116.5	110.11	103.26	73.25	70.06	72.12	87.37	102.4	99.47
395804	PSMC1	-0.425922518	158.99833333	213.60333333	227.46	248.08	224.7	155.29	206.87	219.22	150.14	166.83	171	169.08	144.42	152.52
395805	MYOM1	-0.540686863	1.2683333333	1.845	2.19	1.99	1.75	1.13	1.14	2.87	1.52	1.56	1.32	2.03	0.72	0.46
395806	PTCH1	0.0512047776	5.64	5.4433333333	4.11	4.88	4.95	6.27	7.02	5.43	4.6	4.05	4.31	7.18	6.27	7.43
395807	NOS2	0.4004119355	2.29	1.735	1.71	1.98	2.02	1.49	1.39	1.82	2.35	1.97	2.5	2.85	1.8	2.27
395808	CAMLG	-0.078230516	9.99	10.546666667	8.34	9.8	10.47	12.12	12.89	9.66	9.21	9.38	7.35	9.95	13.17	10.88
395809	SLC4A2	-0.094708246	20.855	22.27	20.93	18.72	27.68	16.95	24.14	25.2	24.48	24.64	19.53	16.15	23.58	16.75
395811	SLC11A1	1.1397247637	0.4333333333	0.1966666667	0.38	0	0.23	0.13	0.24	0.2	0.77	0.53	0.08	0.41	0.38	0.43
395813	HAND2	-0.02019016	2.72	2.7583333333	4.2	2.64	2.24	1.96	3.16	2.35	3.4	4.78	2.37	2.44	1.75	1.58
395814	FMOD	-0.898554736	1.215	2.265	2.11	1.31	1.52	3.95	3.69	1.01	0.61	1.01	0.8	0.15	3.04	1.68
395815	PTPN11	-0.341658903	23.19	29.386666667	29.19	31.96	31.48	25.77	27.87	30.05	23.27	21.11	22.52	24.89	25.69	21.66
395816	PLA2G7	0.7902325807	5.7933333333	3.35	2.63	4.12	3.69	2.91	3.99	2.76	6.75	4.88	6.17	4.98	4.93	7.05
395817	IGF2R	-0.101229005	10.501666667	11.265	9.97	10.26	11.87	11.54	12.65	11.3	10.57	9.68	9.79	10.64	10.86	11.47
395819	PRELID1	-0.298172946	403.915	496.64833333	542.89	573.51	507.62	408.75	460.63	486.49	425.61	462.68	443.6	380.4	350.8	360.4
395820	DLL1	-0.071988982	22.248333333	23.386666667	20.23	15.3	18.87	22.83	23.33	39.76	19.85	20.48	17.33	36.34	19.6	19.89
395821	ATP6V1A	-0.892373233	12.74	23.648333333	17.83	21.09	21.04	25.26	27.06	29.61	11.62	10.06	10.6	14.58	15.56	14.02
395822	NEO1	0.0542884092	4.0616666667	3.9116666667	3.99	4.3	4.05	3.41	4.64	3.08	4.85	3.58	3.38	3.99	4.36	4.21
395823	KIF4A	-1.208874876	22.135	51.166666667	49.88	62.46	57.73	47.59	61.67	27.67	24.4	28.02	26.5	10.04	21.67	22.18
395824	LOC395824	-0.325829533	0.8616666667	1.08	1.72	1.14	1.07	0.99	0.75	0.81	1.19	1.38	1.04	0.27	0.47	0.82
395825	SEMA3A	-0.265436896	1.6666666667	2.0033333333	1.11	1.63	2.13	2.67	2.85	1.63	1.44	0.9	1.05	1.85	2.58	2.18
395826	GREM1	0.0430687219	0.0566666667	0.055	0	0	0.18	0	0.15	0	0.17	0	0.17	0	0	0
395827	CYP24A1	-1.208814015	0.1016666667	0.235	0.05	0	0	0.57	0.45	0.34	0	0.05	0.05	0.07	0.27	0.17
395829	WNT9A	0.330473204	2.1166666667	1.6833333333	0.66	1.35	0.68	2.61	2.72	2.08	0.89	0.88	1.09	2.75	4.59	2.5
395830	PON2	0.6205864105	0.205	0.1333333333	0.1	0.35	0.1	0.06	0.13	0.06	0.2	0.05	0.24	0.2	0.21	0.33
395832	PXN	0.2147983636	32.421666667	27.936666667	23.57	24.37	25.36	28.19	30.09	36.04	30.96	30.94	27.96	33.9	36.72	34.05
395833	PGK1	-0.337239955	611.44	772.455	753.72	870.05	841.84	697.59	819.88	651.65	594.57	635.14	622.6	491.53	666.56	658.24
395834	PDE6C	0.6424479954	0.1066666667	0.0683333333	0.06	0.19	0.06	0.02	0.03	0.05	0.06	0.15	0.21	0.07	0.08	0.07
395835	RPLP0	-0.174141806	997.56	1125.54	1324.34	1111.92	1146.23	946.99	1010.74	1213.02	1130.33	1177.22	1016.63	942.59	878.7	839.89
395836	MERTK	-0.605176864	3.6616666667	5.57	6.77	5.52	6.56	3.85	5.32	5.4	4.77	4.18	3.84	3.73	3.16	2.29
395837	FGG	0.296100864	3.8983333333	3.175	4.76	3.73	3.92	3.77	2.36	0.51	4.48	5.44	5.39	1.09	4.26	2.73
395838	MIXL1		0	0	0	0	0	0	0	0	0	0	0	0	0	0
395839	GFRA4	0.1154772174	0.0866666667	0.08	0	0.1	0	0.06	0.14	0.18	0	0.1	0.1	0.14	0.06	0.12
395840	GAL2		0	0	0	0	0	0	0	0	0	0	0	0	0	0
395841	GAL1		0	0	0	0	0	0	0	0	0	0	0	0	0	0
395843	SIX6		0	0	0	0	0	0	0	0	0	0	0	0	0	0
395844	ALDH1A2	-0.074823177	3.0683333333	3.2316666667	2.14	2.17	2.41	3.91	2.95	5.81	2.79	2.47	2.26	5.93	2.59	2.37
395846	GJA8	-0.387023123	0.0216666667	0.0283333333	0	0.11	0	0.06	0	0	0	0	0	0	0	0.13
395847	SETDB1	-0.309996914	14.691666667	18.213333333	15.67	15.84	16.72	18.48	19.6	22.97	14.56	15.13	12.13	16.07	15.7	14.56
395848	RNASEH1	-0.723123716	17.943333333	29.62	33.89	35.67	31.63	22.36	25.92	28.25	16.98	19.21	22.67	17.96	15.26	15.58
395849	RPL13	-0.130582246	1017.1133333	1113.47	1110.05	1143.46	1068.51	1100.8	1025	1233	1052.84	1072.03	1009.02	1043.44	982.04	943.31
395850	MMP27		0	0	0	0	0	0	0	0	0	0	0	0	0	0
395851	HMGA2	-0.092122763	16.303333333	17.378333333	23.09	19.37	23	11.24	14.02	13.55	17.3	22.07	18.81	12.82	13.32	13.5
395852	ID2	0.2556500017	80.546666667	67.466666667	108.11	103.57	97.26	25.21	30.89	39.76	112.01	116.67	134.19	48.4	36.1	35.91
395853	HSPA8	1.9762812271	7249.4233333	1842.3983333	1277.17	1473.51	1440.17	2495.26	2284.78	2083.5	6717.01	6691.14	6875.94	8425.94	7535.18	7251.33
395854	GDI2	-0.058847363	211.77	220.58666667	224.54	246.71	227.44	192.24	220.64	211.95	217.32	219.48	224.64	198.36	210.69	200.13
395855	CALM	-0.053002974	461.715	478.99333333	642.17	606.5	526.75	369.91	421.78	306.85	524.07	484.1	575.64	327.9	419.82	438.76
395857	CASP2	0.1195970849	19.19	17.663333333	18.65	22.1	20.95	14.51	19.51	10.26	23.52	21.7	23.82	11.3	16.73	18.07
395858	H2AFY	-0.163541267	30.283333333	33.918333333	35.84	35.16	37.68	30.77	35.72	28.34	34.06	35.32	36.78	21.91	25.03	28.6
395860	ST8SIA1		0	0	0	0	0	0	0	0	0	0	0	0	0	0
395861	KRT19	-0.153935706	0.6216666667	0.6916666667	1.09	0.59	1.11	0.48	0.62	0.26	0.5	0.58	0.82	0.3	0.78	0.75
395862	PITX2	-0.117335962	21.48	23.3	28.02	25.72	23.96	19.99	23.07	19.04	24.31	24.56	24.06	18.58	20.66	16.71
395863	HPGDS	-0.189974514	48.101666667	54.871666667	46.64	49.74	48.57	60.61	83.22	40.45	47.63	44.44	49.16	31.92	52.02	63.44
395864	HESX1	-0.774933444	1.65	2.8233333333	2.76	4.83	4.05	1.68	1.95	1.67	3.37	2.14	1.81	0.97	1.09	0.52
395865	LEF1	0.7984619799	17.453333333	10.035	10.85	10.61	10.62	8.4	7.81	11.92	17.67	19.22	17.81	18.63	15.46	15.93
395867	TLX3	1.3625700794	0.06	0.0233333333	0	0	0	0	0.14	0	0	0	0	0	0	0.36
395868	TLX1		0	0	0	0	0	0	0	0	0	0	0	0	0	0
395869	RHOC	-0.897593032	15.238333333	28.388333333	30.66	26.03	26.05	22.56	23.41	41.62	15.83	14.72	19.1	20.69	12.63	8.46
395870	RAC3	-0.774215023	30.216666667	51.678333333	78.7	73.34	65.37	28.67	24.38	39.61	48.07	45.93	39.6	21.99	13.42	12.29
395871	RAC1	0.0654839071	165.445	158.10333333	180.5	152.39	151.17	146.8	162.5	155.26	151.93	149.14	150.17	176.16	186.5	178.77
395872	IL8	-0.353238821	3.6766666667	4.6966666667	4.19	4.04	7.1	5.75	4.71	2.39	2.04	2.35	1.91	3.49	4.52	7.75
395873	K123	-1.057030945	0.62	1.29	1.38	1.82	1.26	0.87	0.82	1.59	0.48	0.27	0.48	0.93	1.02	0.54
395874	PSMA1	-0.222678429	145.30833333	169.56	211.64	186.93	175.1	126.56	157.19	159.94	158.85	162.3	165.53	125.7	127.31	132.16
395875	COL12A1	-0.378987839	0.3883333333	0.505	0.07	0.03	0.08	1.33	0.92	0.6	0.04	0.03	0.08	0.43	1.04	0.71
395876	F10	-0.697907087	9.21	14.94	13.91	16.33	11.36	15.38	12.98	19.68	8.04	8.82	8.87	12.18	9.67	7.68
395877	SERPIND1	-0.1027915	36.245	38.921666667	35.21	33.19	30.91	42.26	33.68	58.28	28.13	32.16	31.14	55.84	38.82	31.38
395878	PAPOLA	-0.544521387	42.748333333	62.35	65.79	75.84	68.75	52.52	57.63	53.57	48.65	46.6	51.05	32.85	39.04	38.3
395879	SPI1	-1.169925001	0.0066666667	0.015	0	0	0	0.05	0	0.04	0	0	0	0.04	0	0
395880	RBMS1	-0.203026166	9.9816666667	11.49	14.89	12.92	15.02	8.29	10.78	7.04	12.33	13.93	11.58	7.11	7.11	7.83
395881	MAFA	0.5979015564	0.56	0.37	0	0.5	0.5	0.57	0.22	0.43	0	0.49	0	0.67	1.08	1.12
395882	TENP	-0.442121378	0.5716666667	0.7766666667	0.32	0.22	0.33	2.29	0.94	0.56	0.86	0.21	0.74	0.19	0.7	0.73
395883	TMOD1	-0.800652378	3.4416666667	5.995	3.91	5.28	4.3	8.27	8.65	5.56	3.64	3.36	2.69	2.83	3.66	4.47
395885	CNTFR	-1.491070936	0.5466666667	1.5366666667	2.41	2.75	2.75	0.26	0.53	0.52	1.05	1.65	0.15	0.27	0.16	0
395886	MITF	0.0736316718	8.575	8.1483333333	7.49	7.89	9.08	9.22	8.09	7.12	10.71	8.75	10.79	5.47	7.92	7.81
395887	AMH	0.8267491729	0.5616666667	0.3166666667	0.2	0.15	0.31	0.47	0.4	0.37	0.51	0.55	0.75	0.41	0.58	0.57
395889	IGF1R	-0.21549095	5.3383333333	6.1983333333	4.25	6.89	6.34	6.09	7.12	6.5	5.67	5.36	4.75	4.57	6.57	5.11
395890	NES	-0.310340121	0.0416666667	0.0516666667	0	0.04	0	0.04	0.02	0.21	0	0	0	0.17	0.04	0.04
395891	CACNA1C	-0.726487076	0.5066666667	0.8383333333	0.8	0.75	0.95	0.99	1.16	0.38	0.64	0.31	0.56	0.11	0.83	0.59
395895	CACNA1D	-0.594083891	0.7883333333	1.19	1.19	1.48	1.72	1.12	1.1	0.53	1.14	1	1.05	0.35	0.63	0.56
395896	EFNB1	0.5093315098	16.876666667	11.856666667	15.31	14.69	13.68	7.75	9.85	9.86	18.61	17.7	14.58	17.19	20.06	13.12
395897	TGFBI	-0.223340129	1.8116666667	2.115	1.55	2.27	2.18	1.92	2.46	2.31	1.92	1.59	2.29	1.89	1.74	1.44
395898	CRDS2	-0.574236094	0.375	0.5583333333	0.91	0.5	0.79	0.53	0.31	0.31	0.56	0.56	0.35	0.35	0.27	0.16
395899	PRPH2	1.4005379296	0.11	0.0416666667	0	0	0	0.08	0.06	0.11	0	0.39	0	0.06	0.14	0.07
395900	HOXB1		0	0	0	0	0	0	0	0	0	0	0	0	0	0
395901	KCNG4		0.005	0	0	0	0	0	0	0	0	0	0	0.03	0	0
395902	KCNG2	-0.985049659	0.3233333333	0.64	0.95	0.8	1.2	0.27	0.38	0.24	0.39	0.31	0.85	0.04	0.17	0.18
395903	KCNJ4	0.4537179674	0.105	0.0766666667	0	0	0.17	0.07	0	0.22	0.06	0.06	0.06	0.26	0.19	0
395904	ZFHX4	1.0641303374	0.0383333333	0.0183333333	0	0.02	0.01	0.03	0.02	0.03	0.05	0.01	0.01	0.07	0.02	0.07
395905	EIF4G2	0.1419393349	794.04166667	719.64	562.1	712.39	660.51	777.22	799.36	806.26	664.06	657.46	698.85	977.91	914.07	851.9
395906	LOC395906	-0.657894023	0.15	0.2366666667	0.28	0.46	0.23	0.03	0.22	0.2	0.06	0.22	0.17	0.18	0.21	0.06
395907	DGCR6	0.2658079048	23.256666667	19.343333333	21.5	21.7	24.77	13.2	14.75	20.14	30.48	25.91	27.75	21.55	17.92	15.93
395909	VEGFA	0.2865299984	40.258333333	33.006666667	29.4	29.83	24.53	42.03	44.17	28.08	47.71	48.04	44.46	24.84	35.15	41.35
395910	PADI3	0.2791012707	0.5116666667	0.4216666667	0.37	0.13	0.19	0.71	0.7	0.43	0.49	0.25	0.49	0.58	0.77	0.49
395911	CD247	-0.366597144	14.575	18.791666667	26.45	23	20.12	9.66	11.6	21.92	20.55	19.12	19.93	12.12	7.6	8.13
395912	MGP	-0.059605693	9.0483333333	9.43	11.54	15.75	11.72	5.84	4.88	6.85	14.71	11.47	12.15	6.73	5.64	3.59
395913	TYRP1	0.0418201757	0.2333333333	0.2266666667	0.38	0.15	0.23	0.26	0.17	0.17	0.45	0.3	0.15	0.07	0.17	0.26
395914	LOC395914		0	0	0	0	0	0	0	0	0	0	0	0	0	0
395915	RAB11FIP3	-0.504568721	11.07	15.705	15	15.26	16.15	14.7	14.92	18.2	10.78	9.75	8.76	13.51	12.25	11.37
395916	NME2	-0.075592135	646.485	681.26166667	1010.76	752.79	749.58	475.77	504.86	593.81	782.53	814.95	717.72	554.04	520.8	488.87
395917	CDC42	-0.046913641	387.01	399.80166667	424.89	451.54	440.61	335.91	367.08	378.78	390.17	366.28	400.51	402.24	379.37	383.49
395920	RREB1	-0.71506834	8.5416666667	14.021666667	9.98	15.96	14.06	15.66	15.25	13.22	8.04	7.52	7.2	7.21	10.5	10.78
395921	CNP	0.0555828267	19.888333333	19.136666667	17.19	19.65	19.42	18.04	19.74	20.78	18.74	19.49	23.72	19.98	19.81	17.59
395922	CENPC1	-0.4987082	7.955	11.24	9.97	12.84	12.3	10.82	13.65	7.86	8.23	7.96	8.2	6.3	8.27	8.77
395923	CD72		0	0	0	0	0	0	0	0	0	0	0	0	0	0
395924	CSNK1A1	0.1051847377	153.50166667	142.70833333	146.31	142.87	138.28	141.6	143.01	144.18	158.84	141.7	140.62	156.23	165.43	158.19
395925	KCNJ5	0.6354704024	1.09	0.7016666667	0.19	0.1	0.1	1.32	0.96	1.54	0.29	0.38	0.84	1.29	2.13	1.61
395926	LOC395926		0	0.0266666667	0	0.11	0	0	0	0.05	0	0	0	0	0	0
395928	AKT1	-0.061738013	27.903333333	29.123333333	31.46	30.93	30.84	21.74	27.4	32.37	28.03	27.77	29.73	30.85	25.18	25.86
395929	HADHA	-0.212273777	188.38666667	218.24833333	204.72	226.26	214.58	219.01	248.6	196.32	194.74	199.28	192.45	143.6	197.01	203.24
395930	RABEP1	0.3137909612	32.118333333	25.84	22.07	26.65	25.58	25.97	25.02	29.75	29.4	28.66	30.29	39.4	30.9	34.06
395931	GABRA6		0	0	0	0	0	0	0	0	0	0	0	0	0	0
395933	LOC395933	-0.672296167	0.365	0.5816666667	0.65	0.72	0.24	0.41	0.31	1.16	0.47	0.29	0.41	0.56	0.26	0.2
395934	SHC1	-0.284592204	55.426666667	67.513333333	60.84	59.46	58.87	69.46	70.94	85.51	52.5	49.4	34.82	65.8	66.9	63.14
395935	VTN	-0.187412196	886.82666667	1009.8466667	1243.47	929.94	1012.16	696.14	671.19	1506.18	1052.85	1062.99	853.67	1102.57	706.09	542.79
395936	LRPAP1	-0.398324869	63.526666667	83.726666667	101.99	106.13	95.71	64.69	70.54	63.3	76.19	74.3	82.03	47.18	52.84	48.62
395937	TSHB		0	0	0	0	0	0	0	0	0	0	0	0	0	0
395938	SOD1	-0.039102819	394.36333333	405.19833333	536.79	484.37	467.81	290.33	330.66	321.23	475.08	481.83	513.63	274.91	308.44	312.29
395939	DIO3	0.8721294059	45.695	24.965	28.12	23.09	26.74	24.04	32.71	15.09	70.47	56.72	44.67	31.67	40.61	30.03
395940	DIO1	-0.355321069	16.626666667	21.27	32.4	23.09	22.49	18.4	16.9	14.34	22.53	19.88	20.7	9.8	14.15	12.7
395941	HGF	-3.857980995	0.0033333333	0.0483333333	0.04	0.04	0.09	0.02	0.04	0.06	0	0	0	0.02	0	0
395942	PAX7	-1.115477217	0.02	0.0433333333	0.06	0.13	0	0.07	0	0	0	0.06	0.06	0	0	0
395943	PAX6	-0.451251239	3.0816666667	4.2133333333	5.13	4.31	5.28	2.74	4.37	3.45	4.97	4.95	3.32	1.22	1.72	2.31
395944	LOC395944		0	0.0016666667	0	0	0	0	0	0.01	0	0	0	0	0	0
395945	SCN2A	1.5849625007	0.005	0.0016666667	0	0	0	0	0.01	0	0	0	0.02	0.01	0	0
395946	SCN9A	-0.405328288	0.6833333333	0.905	0.79	0.98	1.15	0.68	1	0.83	0.77	0.74	0.87	0.57	0.49	0.66
395947	SCN5A	-2.041820176	0.0566666667	0.2333333333	0.25	0.31	0.15	0.25	0.24	0.2	0.05	0	0.02	0.09	0.08	0.1
395948	HSPE1	-0.14755356	460.25833333	509.82333333	825.31	626.24	612.37	321.92	361.13	311.97	553.91	593.54	598.09	292.37	359.19	364.45
395949	SMO	-0.111436401	29.015	31.345	35.31	31.72	34.38	23.35	33.27	30.04	32.55	35.67	29.91	25.74	24.5	25.72
395950	GBX2	0.4111707185	2.07	1.5566666667	1.12	1.99	1.85	1.13	1.72	1.53	1.12	1.95	1.66	2.02	2.83	2.84
395951	ITGA1	-0.606024116	0.2266666667	0.345	0.28	0.47	0.29	0.35	0.51	0.17	0.21	0.14	0.14	0.22	0.37	0.28
395952	LDB1	0.1686093336	36.763333333	32.708333333	26.44	28.08	29.7	34.76	35.21	42.06	33.49	35.23	28.48	41.81	46.34	35.23
395953	IGF2BP1	-0.82910109	2.0066666667	3.565	4.48	4.68	5.84	1.54	2.55	2.3	3.21	2.26	2.57	1.36	1.13	1.51
395954	MATN3	0.8643449006	0.1183333333	0.065	0.07	0.15	0	0.08	0.03	0.06	0.22	0.15	0.14	0.16	0.04	0
395955	TSN	-0.322874559	63.491666667	79.416666667	75.5	87.94	79.02	77.24	81.79	75.01	60.44	59.48	62.28	66.14	66.76	65.85
395956	GLI2	0.6471189768	0.1383333333	0.0883333333	0.03	0.12	0.21	0.03	0.05	0.09	0.12	0.23	0.14	0.08	0.16	0.1
395959	NEUROD4		0	0	0	0	0	0	0	0	0	0	0	0	0	0
395960	NR5A1	-0.22650853	0.5	0.585	0.66	0.59	0.96	0.26	0.43	0.61	0.54	1.02	0.65	0.52	0.18	0.09
395961	NR5A2	-0.378792086	32.311666667	42.013333333	30.13	36.49	32.82	49.84	41.43	61.37	35.69	31.5	30.35	36.57	33.15	26.61
395962	FSHR	-0.547487795	0.0216666667	0.0316666667	0	0	0.04	0	0	0.15	0	0.04	0	0.04	0	0.05
395963	CAPN2	-1.053596008	1.6733333333	3.4733333333	2.96	4.23	3.49	2.98	3.02	4.16	1.89	1.2	1.77	1.64	2.12	1.42
395964	CTNNB1	0.0536143851	557.785	537.43666667	456.42	555.37	538.58	454.41	472.03	747.81	483.44	461.98	482.95	752.4	620.79	545.15
395966	TOP2B	-0.16569976	53.761666667	60.305	53.66	72.45	64.65	53.79	62.43	54.85	55.69	56.68	63.14	49.14	47.56	50.36
395967	EPHA7	3.0483630216	0.1516666667	0.0183333333	0.03	0	0	0	0.01	0.07	0.14	0.2	0.13	0.18	0.07	0.19
395968	ICOSLG	-0.052676084	4.5266666667	4.695	4.19	4.04	6.01	3.96	5.14	4.83	4.83	2.99	4.02	5.14	5.46	4.72
395969	ITM2B	-0.373496426	93.173333333	120.705	134.58	130.77	110.52	114	115.5	118.86	112.96	103.67	98.7	79.01	85.78	78.92
395970	FTH1	-0.066541944	2387.6716667	2500.3783333	2701.61	2431.88	2452.91	2106.52	2943.58	2365.77	2529.26	2730.33	2501.2	1927.03	2354.29	2283.92
395971	ADORA2B	-0.647698256	0.1	0.1566666667	0.27	0.28	0.19	0	0.12	0.08	0.18	0.09	0.09	0.04	0.1	0.1
395973	KCNJ8	0.2756344426	0.115	0.095	0	0.08	0.15	0.04	0.07	0.23	0.08	0.15	0.15	0.27	0.04	0
395974	IKZF1		0	0	0	0	0	0	0	0	0	0	0	0	0	0
395975	PACSIN2	-0.022683673	93.916666667	95.405	82.55	99.21	87.83	95.78	95.26	111.8	112.67	90.05	109.3	91.16	80.82	79.5
395977	GFI1B	-0.736965594	0.03	0.05	0	0	0.2	0.06	0.04	0	0	0	0	0.13	0.05	0
395979	ADH1B	-0.142905097	6.8666666667	7.5816666667	8.29	8.12	7.24	7.93	8.24	5.67	8.86	8.91	7.41	3.17	6.99	5.86
395980	RORB	0.5363936005	2.8233333333	1.9466666667	1.39	2.28	1.41	2.47	2.17	1.96	4.16	2.96	3.19	1.7	2.7	2.23
395982	TFAP2A	-1.192645078	0.0116666667	0.0266666667	0	0	0	0	0	0.16	0	0	0	0.07	0	0
395983	MAPK9	0.0376030266	24.163333333	23.541666667	21.46	23.67	21.87	27.63	27.29	19.33	25.43	21.08	22.56	23.31	26.8	25.8
395984	HDLBP	-0.058453848	292.18666667	304.26833333	264.78	305.19	299.71	271.61	334	350.32	284.21	293.4	266.88	325.63	304.35	278.65
395985	LOC395985	0.0450878895	0.1083333333	0.105	0.09	0.17	0.1	0.09	0.11	0.07	0.05	0.19	0.09	0.06	0.13	0.13
395986	RAPSN	-2.298179492	0.0816666667	0.4016666667	0.52	0.09	0.62	0.5	0.34	0.34	0	0.09	0.09	0.16	0.05	0.1
395991	LOC395991	0.3846638502	0.3133333333	0.24	0.13	0.2	0.33	0.3	0.28	0.2	0.26	0.26	0.25	0.32	0.35	0.44
395992	CRTAP	-0.059597375	22.683333333	23.64	27.39	24.15	24.34	17.68	24.23	24.05	22.8	21.72	26.42	24.56	20.77	19.83
395993	GFRA2	0.0331668639	0.1466666667	0.1433333333	0.09	0.14	0.05	0.08	0.32	0.18	0.32	0.09	0.18	0.12	0.12	0.05
395994	GFRA1	-0.857127918	0.2916666667	0.5283333333	0.18	0.04	0.27	0.89	1.14	0.65	0.13	0.13	0.09	0.3	0.6	0.5
395995	TBP	0.0447578795	18.386666667	17.825	19.01	16.84	15.85	18.96	19.77	16.52	17.26	17.92	16.29	17.71	20.21	20.93
395996	BLMH	-0.352222919	80.33	102.54333333	102.21	107.09	102.76	88.72	99.29	115.19	70.01	70.39	79.01	99.6	83.62	79.35
395997	EPHA5	-1.564203941	0.1166666667	0.345	0.49	0.4	0.66	0.04	0.27	0.21	0.1	0.16	0.22	0.06	0.05	0.11
395998	SORL1	-0.108846092	3.4666666667	3.7383333333	3.83	3.44	3.64	4.53	4.41	2.58	4.15	4.02	3.58	2.14	3.72	3.19
395999	HMGN1	-0.000121689	177.82666667	177.84166667	228.27	254.46	195.88	136.71	146.95	104.78	204.17	207.27	237.27	113.12	139.36	165.77
396000	COL6A1	-2.227805918	0.0316666667	0.1483333333	0.23	0.24	0.12	0.1	0.12	0.08	0	0.09	0.06	0.01	0.03	0
396001	RPS4X	-0.131418023	765.84333333	838.88166667	937.13	862.74	892.07	728.07	743.86	869.42	885.84	875.49	776.68	702.42	704.18	650.45
396004	TOP1	-0.22220785	76.308333333	89.015	90.51	110.4	101.93	63.48	88.85	78.92	83.65	79.42	81.55	73.63	68.74	70.86
396005	TSC22D1	0.8327860142	26.731666667	15.008333333	17.32	17.89	18.87	11.9	11.93	12.14	34.66	28.25	32.97	19.55	23.36	21.6
396006	PTRF	-0.791291163	2.6233333333	4.54	4.9	5.58	5.49	2.69	3.37	5.21	3.57	2.64	3.07	2.44	2.32	1.7
396007	PMEL		0	0	0	0	0	0	0	0	0	0	0	0	0	0
396010	LIMK2	-0.275346102	5.8016666667	7.0216666667	6.61	7.24	7.64	6.46	7.82	6.36	5.61	5.97	5.32	4.65	6.65	6.61
396013	MYBPC3	-1.715096414	0.1883333333	0.6183333333	1.13	2.16	0.4	0	0	0.02	0.37	0.44	0.31	0	0.01	0
396014	NFE2L2	-0.128250451	55.575	60.741666667	52.62	58.66	53.43	79.3	76.11	44.33	57.18	49.71	50.64	41.74	60.25	73.93
396015	HSD3B1	-0.377637527	0.4233333333	0.55	0.69	0.85	0.75	0.28	0.19	0.54	0.44	0.34	1.02	0.38	0.19	0.17
396017	ENO1	0.0898074447	2418.015	2272.0833333	2122.55	2451.47	2380.19	2006.22	2137.48	2534.59	2497.69	2350.25	2480.08	2445.59	2432.66	2301.82
396018	CHST3	-0.070389328	0.0333333333	0.035	0.12	0.06	0	0	0.03	0	0	0.06	0	0.08	0.06	0
396019	PPP1CB	0.0358772877	137.61333333	134.23333333	127.98	141.16	134.17	129.79	146.37	125.93	143.56	137.66	150.27	119	139.04	136.15
396020	PPP1R12A	-0.414809423	15.815	21.083333333	18.62	22.72	21.62	21.15	22.24	20.15	16.34	14.6	15.16	13.86	16.51	18.42
396021	PPP2CB	-0.133595969	95.731666667	105.02	105.61	103.34	105.28	96.89	106.44	112.56	97.19	97.3	96.62	97.85	93.42	92.01
396022	CRCP	-0.823828327	12.73	22.533333333	28.79	26.96	25.72	19.57	19.18	14.98	14.95	15.06	16.05	7.87	10.78	11.67
396023	DKK3	-0.007544185	127.47333333	128.14166667	183.74	155.73	138.73	79.11	100.45	111.09	162.82	165.23	169.13	100.15	90.08	77.43
396025	XDH	0.8063796668	6.1616666667	3.5233333333	1.83	2.43	2.91	3.82	2.76	7.39	5.72	3.94	2.82	13.27	5.65	5.57
396028	KITLG	-0.192906715	5.7433333333	6.565	6.84	6.4	7.59	5.49	6.36	6.71	5.4	3.67	5.14	5.48	7.47	7.3
396029	ZEB1	0.0160504471	8.5866666667	8.4916666667	6.31	6.76	6.51	7.89	9.49	13.99	7.95	6.27	6.24	11.38	9.8	9.88
396030	BMPR1B	0.4288432988	0.1166666667	0.0866666667	0.12	0.06	0.18	0.1	0.03	0.03	0.06	0.18	0.06	0	0.13	0.27
396031	SMARCAL1	-0.23197749	4.6433333333	5.4533333333	5.03	6.9	5.47	5.26	5.74	4.32	5.02	5.14	4.92	3.82	4.52	4.44
396032	TNNC1	-0.601715735	2.4733333333	3.7533333333	5.39	11.15	4.63	0.36	0.36	0.63	4.35	3.09	2.65	1.5	0.68	2.57
396033	NFKB1	-0.119168066	8.4583333333	9.1866666667	10.19	12.06	12.14	7.34	8.35	5.04	11.68	10.26	10.66	5.2	6.54	6.41
396034	MYOM2	-0.620151929	0.09	0.1383333333	0.23	0.31	0.24	0.01	0.03	0.01	0.23	0.18	0.08	0.02	0.03	0
396035	CTNNA2	-0.619727919	0.615	0.945	1.08	1.48	1.05	0.67	0.55	0.84	0.77	0.9	0.59	0.35	0.4	0.68
396037	NKX2-6		0.0133333333	0	0	0	0	0	0	0	0	0	0	0	0.08	0
396039	FOXC2	-0.406159348	0.2716666667	0.36	0.34	0.09	0.17	0.49	0.74	0.33	0.34	0.34	0.33	0.11	0.23	0.28
396040	SMARCA2	0.3172279078	57.458333333	46.116666667	46.04	57.19	51.37	36.94	47.12	38.04	66.84	61.88	67.69	42.59	55.52	50.23
396041	SLC16A8	-0.465663572	0.28	0.3866666667	0.28	0.33	0.39	0.63	0.31	0.38	0.27	0.27	0.22	0.22	0.39	0.31
396043	JAG1	0.591676981	3.9483333333	2.62	3.18	3.03	3.21	2.41	2.36	1.53	4.6	4.28	4.82	3.34	3.26	3.39
396044	M6PR	-0.385947061	35.108333333	45.876666667	50.06	46.82	41.18	44.73	45.18	47.29	37.85	33.64	36.22	35.26	33.03	34.65
396047	SNAI1	0.971733734	24.596666667	12.541666667	11.76	9.6	12.72	16.77	17.88	6.52	35.24	31.14	30.6	5.54	20.15	24.91
396048	NCALD	0.1235793424	33.58	30.823333333	37.73	40.93	42.79	26.5	21.62	15.37	56.45	42.22	41.99	16.13	23.17	21.52
396049	TOM1	-0.141849612	15.97	17.62	21.81	20.77	19.18	11.06	13.33	19.57	20.54	21.11	19.17	14.93	9.89	10.18
396050	SCNN1A	1.0522562371	0.4216666667	0.2033333333	0.14	0.21	0.21	0.26	0.2	0.2	0.21	0.56	0.38	0.47	0.44	0.47
396051	CYP1A1	-0.39484189	36.298333333	47.725	12.84	12.76	12.9	122.35	83.32	42.18	7.29	9.68	7.32	17.44	71.46	104.6
396052	CYP1A4	-0.020563401	10.913333333	11.07	3.12	3.1	2.63	26.88	21.32	9.37	3.05	3.5	3.14	6.61	21.75	27.43
396053	BMP5	0	0.0116666667	0.0116666667	0	0	0	0.04	0.03	0	0.07	0	0	0	0	0
396054	IFNG		0	0	0	0	0	0	0	0	0	0	0	0	0	0
396056	BFSP1	-0.795859283	0.24	0.4166666667	0.67	0.68	0.57	0.15	0.07	0.36	0.31	0.36	0.35	0.3	0.06	0.06
396057	STMN1	-0.247278793	163.31833333	193.85333333	212.63	240.84	212.91	180.49	190.53	125.72	178.36	192.98	218.33	88.22	141.3	160.72
396058	SERPINB14	-0.263034406	0.075	0.09	0.14	0.22	0.07	0.08	0.03	0	0.07	0.07	0.21	0.1	0	0
396060	PTPRA	-0.292254281	3.815	4.6716666667	5.09	5.24	5.58	4.06	4.1	3.96	4.22	3.48	3.31	3.86	4.31	3.71
396061	FASN	0.1700345118	60.383333333	53.67	31.47	52.44	46.9	61.67	65.19	64.35	45.29	42.92	40.51	77.28	79.14	77.16
396062	CD3E	-0.652907423	1.5783333333	2.4816666667	3.17	3.22	4.02	1.08	1.74	1.66	1.94	2.08	1.85	0.59	1.06	1.95
396065	AGTR1	-0.347923303	0.0183333333	0.0233333333	0	0	0	0.06	0.04	0.04	0	0	0	0.05	0.06	0
396066	AANAT		0	0.0133333333	0	0	0	0	0.04	0.04	0	0	0	0	0	0
396067	MYL3	-0.165889385	43.356666667	48.64	58.86	71.1	46.89	39.98	41.52	33.49	53.05	53.97	54.63	24.75	37.02	36.72
396068	KCNAB2	-0.260615276	3.8133333333	4.5683333333	4.48	3.54	3.59	5.23	4.64	5.93	2.93	3.31	3.13	5.44	3.96	4.11
396069	GLRX	-0.16037964	4.465	4.99	3.8	2.1	2.46	9.35	5.15	7.08	5.18	3.09	3.4	4.05	6.79	4.28
396070	ZFP161	0.2106484033	17.298333333	14.948333333	15.07	16.75	17.28	13.83	15.51	11.25	19.03	19.27	18.84	11.91	18.24	16.5
396071	IBSP		0	0	0	0	0	0	0	0	0	0	0	0	0	0
396073	NKX2-5		0	0	0	0	0	0	0	0	0	0	0	0	0	0
396074	PBRM1	-0.490823436	17.598333333	24.73	19.13	24.65	22.83	28.95	28.02	24.8	15.09	15.07	14.51	19.36	20.39	21.17
396075	S100A11	-0.328684714	48.143333333	60.461666667	79.35	58.63	66.54	39.3	45.21	73.74	59.66	53.33	41.94	55.37	40.57	37.99
396076	LAMB4	0.0801703487	0.0616666667	0.0583333333	0.03	0.13	0.08	0.01	0.07	0.03	0.13	0.05	0.07	0.06	0.03	0.03
396080	SPP2	-0.686969381	2.29	3.6866666667	7.06	3.91	4.07	0.09	0.49	6.5	2.08	3.83	3.63	3.4	0.44	0.36
396081	NTRK3	-1.440572591	0.0116666667	0.0316666667	0	0	0	0.09	0.05	0.05	0	0	0.05	0.02	0	0
396082	NR2E1	-1.258152184	0.2466666667	0.59	0.57	0.58	0.65	0.37	0.53	0.84	0.36	0.36	0.21	0.16	0.23	0.16
396083	SYT1		0	0.0166666667	0	0	0.07	0	0.03	0	0	0	0	0	0	0
396085	NF1	-0.276557314	6.3416666667	7.6816666667	5.65	7.58	7.3	9.16	8.5	7.9	6.8	5.18	6.41	6.32	7.39	5.95
396086	RAD51	-0.075641486	57.775	60.885	71.54	76.21	79.51	48.05	58.32	31.68	79.56	78.7	82.44	20.42	39.97	45.56
396087	SKIL	-0.67468301	4.1733333333	6.6616666667	4.93	6.83	6.75	7.51	7.55	6.4	3.42	3.04	3.05	5.04	5.07	5.42
396088	CRYBB2		0	0.0266666667	0	0	0.16	0	0	0	0	0	0	0	0	0
396089	CRYAB	-0.786596362	0.0666666667	0.115	0.11	0.22	0.22	0	0.05	0.09	0.11	0.11	0	0	0.06	0.12
396090	CTSD	-0.394583792	109.04	143.34	126.57	121.92	123.82	117.39	162.69	207.65	93.14	87.99	82.68	142.46	128.83	119.14
396091	ATIC	-0.478767645	205.61833333	286.54	192.11	224.05	223.31	317.12	300.61	462.04	214.53	193.78	176.23	222.31	224.88	201.98
396092	ALCAM	-0.630725908	8.705	13.478333333	12.36	13.56	12.92	12.83	14.95	14.25	8.16	8.28	7.81	6.63	10.78	10.57
396093	NFKBIA	-0.257012507	47.948333333	57.298333333	61.37	57.09	64.38	58.76	44.67	57.52	49.71	46.21	38.36	42.85	47.8	62.76
396094	FGF1		0	0.0166666667	0	0.1	0	0	0	0	0	0	0	0	0	0
396095	STMN2	0.7369655942	0.025	0.015	0	0	0	0.09	0	0	0	0	0.15	0	0	0
396096	HOXA9	-0.093586407	4.725	5.0416666667	5.39	4.26	6.09	4.48	6.7	3.33	5.39	7.6	6.64	1.76	4.09	2.87
396097	MAP4	-0.688196122	30.766666667	49.573333333	42.53	47.2	45.97	38.17	51.27	72.3	27.51	26.98	23.77	41.63	32.54	32.17
396098	LOC396098		0	0	0	0	0	0	0	0	0	0	0	0	0	0
396099	ESR1	-0.129891127	4.405	4.82	6.95	6.98	6.66	3.4	3.98	0.95	8.61	6.84	5.95	0.93	2.07	2.03
396100	EFNA5	0.9143832179	2.4533333333	1.3016666667	1.23	2.08	2.09	1.06	0.9	0.45	2.26	3.47	3.03	1.39	1.79	2.78
396101	AVP	-0.315501826	0.075	0.0933333333	0.23	0	0	0.13	0.1	0.1	0.23	0	0	0.1	0.12	0
396102	LRP8	-0.350326359	6.07	7.7383333333	6.08	6.26	7.07	9.13	11.46	6.43	4.91	4.66	4.11	7.14	6.56	9.04
396104	SOX11	0.6406394771	5.8333333333	3.7416666667	2.39	3.08	2.24	4.65	5.84	4.25	6.89	3.38	4.53	6.59	6.47	7.14
396105	SOX2	1.4194971475	1.44	0.5383333333	0.49	0.7	1.2	0.23	0.09	0.52	1.77	1.18	2.14	1.74	0.92	0.89
396106	TNXB	0.5703157248	0.0816666667	0.055	0	0.08	0.04	0.05	0.07	0.09	0	0	0.08	0.09	0.09	0.23
396107	RET	-0.025763096	0.185	0.1883333333	0.2	0.2	0.08	0.09	0.12	0.44	0.12	0.08	0.08	0.6	0.09	0.14
396108	CRYBB3	-0.526068812	0.0416666667	0.06	0.18	0	0	0.1	0.08	0	0	0	0.17	0.08	0	0
396110	FOXG1	0.4955274171	2.4366666667	1.7283333333	1.61	2.04	1.33	2.19	1.89	1.31	3.71	3.19	3.36	0.91	1.75	1.7
396111	RYR3	-0.137246839	0.8516666667	0.9366666667	1.25	1.08	0.91	0.65	0.87	0.86	0.89	0.83	1.1	0.76	0.66	0.87
396113	ARHGAP26	-0.374685248	13.988333333	18.136666667	15.21	15.65	16.48	20.91	21.67	18.9	12.05	12.79	12.96	14.35	16.79	14.99
396114	P2RY6	-1.765534746	0.0083333333	0.0283333333	0.12	0	0	0	0.05	0	0	0	0	0.05	0	0
396115	IRF2	0.1765097051	21.868333333	19.35	22.84	23.81	22.09	14.89	16.05	16.42	28.07	24.47	30.49	14.51	15.95	17.72
396116	MMP16	0.7228637804	8.7666666667	5.3116666667	3.61	4.62	3.79	5.34	6.52	7.99	5.25	5.36	6.28	12.46	12.13	11.12
396117	CNOT2		0	0	0	0	0	0	0	0	0	0	0	0	0	0
396118	LPAR6	-0.249545446	1.6416666667	1.9516666667	1.68	1.42	1.24	3.23	2.71	1.43	2.34	1.67	1.11	0.68	1.84	2.21
396119	FST	0.0518967596	4.0566666667	3.9133333333	3.12	2.77	2.64	6.36	6.55	2.04	5.58	3.23	4.22	1.88	4.75	4.68
396120	LOC396120	-1.530514717	0.015	0.0433333333	0.13	0	0.07	0	0	0.06	0	0.06	0	0.03	0	0
396121	B4GALT1	-0.703418213	19.665	32.021666667	25.37	28.5	27.11	40.16	37.94	33.05	16.94	16.52	17.66	16.9	23.66	26.31
396122	B4GALT2	-0.157684554	34.72	38.73	35.04	32.98	36.42	36.81	38.85	52.28	27.47	29.47	24.59	49.37	42.97	34.45
396123	TMEM189-UBE2V1	-0.17562858	108.505	122.55166667	135.62	138.9	138.24	93.66	115.79	113.1	112.58	117.26	127.66	89.12	102.84	101.57
396125	NR1D2	0.2839955395	35.611666667	29.248333333	19.39	24.3	24.01	39.21	35.84	32.74	24.53	25.93	23.11	43.32	49.61	47.17
396127	MFI2	-0.587514242	20.398333333	30.651666667	37.77	36.58	35.02	23.25	19.42	31.87	24.95	20.2	21.48	22	18.4	15.36
396128	CSRP2	-0.146444115	16.988333333	18.803333333	28.27	21.34	25.87	11.35	10.95	15.04	24.13	21.08	24.44	9.34	11.83	11.11
396129	SIM1	-0.373730525	0.31	0.4016666667	0.35	0.41	0.47	0.44	0.38	0.36	0.17	0.75	0.23	0.16	0.29	0.26
396130	SLC2A1	0.0274108867	66.86	65.601666667	49.49	52.21	55.77	86.76	83.28	66.1	68.41	53.37	48.87	50.45	91.22	88.84
396131	ZNF335	-0.168157994	32.073333333	36.038333333	25.81	23.85	29.21	46.79	44.21	46.36	24.92	25.27	20.74	37.94	43.45	40.12
396132	GDF3	0.7931467533	5.1783333333	2.9883333333	3.01	1.78	3.46	2.97	3.24	3.47	2.91	4.64	3.93	7.32	5.04	7.23
396133	FN1	-0.350081737	74.105	94.456666667	52.59	61.56	70.8	111.36	114.11	156.32	54.03	48.74	42.75	96.72	109.96	92.43
396134	MET	0.5500108923	22.598333333	15.435	13.14	16.02	14.86	19.55	16.15	12.89	23.64	18.95	19.54	22.26	27	24.2
396135	MST1	-0.10780329	1.16	1.25	1.01	0.93	1.02	2.26	0.84	1.44	1.1	1.46	0.45	1.53	1.6	0.82
396137	GRIA4		0.0116666667	0	0	0	0	0	0	0	0	0	0	0.02	0	0.05
396138	GRIA3	-0.685055307	5.7533333333	9.25	7.97	9.77	9.33	5.18	7.29	15.96	6.79	6.37	6.6	8.84	3.17	2.75
396139	WT1	-0.684861071	0.4416666667	0.71	0.75	1.08	0.54	0.25	1.03	0.61	0.32	0.32	1.05	0.19	0.41	0.36
396140	ST3GAL1	0.6209157651	8.3966666667	5.46	5.61	5.77	6	4.87	5.24	5.27	8.89	7.76	6.68	12.5	7.16	7.39
396141	BFSP2		0.0066666667	0	0	0	0	0	0	0	0	0	0	0	0.04	0
396142	E2F1	0.3305707098	31.253333333	24.853333333	28.03	25.22	23.86	28.19	28.44	15.38	36.16	40.32	37.89	15.63	27.07	30.45
396143	CNGA1	2	0.0133333333	0.0033333333	0	0	0	0	0	0.02	0	0	0	0.02	0	0.06
396144	CNGA3	0.0099154689	0.2433333333	0.2416666667	0.45	0.15	0.25	0.23	0.22	0.15	0.2	0.25	0.25	0.18	0.41	0.17
396145	INS		0	0	0	0	0	0	0	0	0	0	0	0	0	0
396146	GCH1	-0.404208211	12.035	15.926666667	19.31	21.11	20.67	9.82	11.48	13.17	18.39	16.22	18.72	6.41	5.39	7.08
396147	ACTR2	-0.091163936	131.485	140.06166667	133.9	155.65	151.12	122.09	147.7	129.91	118.87	122.39	131.89	122.44	146.26	147.06
396148	RPS6	-0.114287858	945.28666667	1023.2166667	1135.26	1104.39	1010.6	892.75	867.37	1128.93	995.57	1004.88	983.61	1051.56	852.42	783.68
396149	CNTN4	-1	0.0083333333	0.0166666667	0	0.06	0	0	0.02	0.02	0	0	0.03	0	0.02	0
396151	A2M	0.5090136475	0.0616666667	0.0433333333	0.06	0.06	0.06	0.02	0.04	0.02	0.09	0.11	0.08	0.01	0.05	0.03
396152	LOC396152	-0.094473731	1.8716666667	1.9983333333	1.09	1.4	1.69	1.92	1.05	4.84	0.94	0.65	1	3.37	2.57	2.7
396153	RAB2A	-0.208797792	206.03666667	238.12166667	307.72	261.12	245.15	187.7	203.1	223.94	230.34	223.75	232.96	184.24	195.7	169.23
396154	VLDLR	-0.03764972	5.9883333333	6.1466666667	5.99	6.16	6.59	5.19	7.15	5.8	7.35	7.48	7.66	4.88	4.67	3.89
396156	SMC2	-0.303231131	43.258333333	53.376666667	60.91	74.18	63.8	42.57	58	20.8	50.46	56.9	60.81	11.92	37.17	42.29
396157	NTRK2		0.0083333333	0	0	0	0	0	0	0	0	0	0	0	0	0.05
396158	MYBL1	0.2158947121	12.615	10.861666667	11.52	13.94	14.22	9.24	12	4.25	15.64	14.79	15.82	5.38	10.79	13.27
396159	ST6GALNAC2	0.0073419753	0.985	0.98	1.52	1.03	1.91	0.5	0.29	0.63	1.81	1.15	1.29	0.85	0.4	0.41
396161	HPCAL1	0.120695505	13.81	12.701666667	17.66	16.84	16.13	6.6	7.96	11.02	18.92	18.55	18.94	8.77	8.78	8.9
396165	BMP4	-0.056583528	0.125	0.13	0.11	0	0.11	0.26	0.15	0.15	0.34	0	0	0.1	0.18	0.13
396166	RBP4	0.3941661776	722.54	549.80166667	745.35	598	556.3	471.38	374.34	553.44	960.89	923.69	924.04	651	440.31	435.31
396168	ST6GALNAC1	-0.392317423	0.48	0.63	0.94	0.71	1.21	0.49	0.24	0.19	0.79	0.79	0.59	0.13	0.19	0.39
396169	ST6GAL1	-1.440609415	6.8733333333	18.656666667	22.6	24.05	21.82	14.42	15.27	13.78	9.44	9.02	6.93	5.15	5.69	5.01
396171	YAP1	0.074577174	35.563333333	33.771666667	27.11	33.89	35.21	33.63	37.94	34.85	37.78	34.57	35.61	35.32	37.46	32.64
396172	CCNA2	-0.711931942	32.67	53.513333333	55.27	64.09	54.64	50.94	62.46	33.68	35.46	34.04	36.41	18.5	33.28	38.33
396173	GABRG4		0.015	0	0	0	0	0	0	0	0.09	0	0	0	0	0
396174	MAP1B	1.1755771533	10.123333333	4.4816666667	1.75	3.27	3.17	3.53	4.59	10.58	5.87	5.12	6.08	21.3	10.55	11.82
396175	CD8B		0	0	0	0	0	0	0	0	0	0	0	0	0	0
396176	CSRP1	-0.427230922	29.16	39.21	34.65	34.07	32.57	43.7	39.22	51.05	29.68	26.34	23.77	30.24	37.98	26.95
396177	EPHB1	0.226954731	11.965	10.223333333	5.76	5.5	5.94	17.53	17.13	9.48	9.46	9.12	7.48	13.45	17.57	14.71
396178	HOXD12		0	0	0	0	0	0	0	0	0	0	0	0	0	0
396179	EPHB3	0.47722853	36.908333333	26.513333333	28.38	23.38	27.66	25.71	22.96	30.99	37.68	39.43	33.17	35.8	39.45	35.92
396180	SNRPE	-0.282772497	151.78	184.645	255.48	227.38	230.46	122.98	145.09	126.48	191.48	201.65	201.31	87.39	114.33	114.52
396181	ITGB2	-1.53951953	0.0716666667	0.2083333333	0.12	0.04	0.04	0.07	0.02	0.96	0.04	0	0.08	0.24	0.07	0
396182	HHEX	-0.519838529	88.613333333	127.05333333	107.38	95.06	97.06	177.9	176.01	108.91	68.36	67.38	61.31	65.12	149.05	120.46
396185	CEBPB	1.2108337548	126.45666667	54.631666667	49.91	60.02	53.36	35.38	48.73	80.39	186.37	181.24	184.91	75.81	57.12	73.29
396186	BDNF	1	0.0233333333	0.0116666667	0	0	0	0	0.07	0	0	0	0	0.14	0	0
396187	MYO1F	-2.562242424	0.0533333333	0.315	0.3	0.34	0.34	0.24	0.26	0.41	0.08	0.08	0.08	0.08	0	0
396188	HSP90AB1	-0.486449345	154.475	216.41833333	214.86	245.16	234.28	151.46	197.97	254.78	145.64	168.65	169.15	160.59	141.19	141.63
396189	VSNL1	-1.162583026	0.3283333333	0.735	0.75	0.85	0.85	0.65	1.02	0.29	0.28	0.19	0.37	0.04	0.46	0.63
396190	UBB	-1.32103678	85.273333333	213.05166667	258.76	271.02	258.76	157.34	186.73	145.7	70.62	75.38	66.21	95.33	104.03	100.07
396191	TFRC	-0.413925943	154.72666667	206.14333333	183	205.42	201.95	224.86	241.57	180.06	136.14	131.81	122.13	107.54	207.81	222.93
396192	ROS1	-0.093855176	1.6116666667	1.72	2.17	2.55	2.69	1.49	0.98	0.44	1.97	2.7	1.81	0.64	1.63	0.92
396193	RAN	-0.281068966	527	640.355	742.72	706.06	676.55	567.38	610.21	539.21	485.9	511.55	554.4	483.27	551.79	575.09
396194	ANG		0	0	0	0	0	0	0	0	0	0	0	0	0	0
396195	SRSF2	-0.144054218	130.31	143.99333333	98.97	116.06	122.68	176.01	186.69	163.55	91.59	94.56	84.39	145.51	193.05	172.76
396196	GCG		0.0033333333	0	0	0	0	0	0	0	0	0	0	0.02	0	0
396197	ALB	-0.037800422	12.87	13.211666667	7.16	7.91	5.25	27.61	19.76	11.58	8.57	6.41	6.63	11.03	23.66	20.92
396198	PGR		0	0	0	0	0	0	0	0	0	0	0	0	0	0
396199	PARP1	-0.270716661	70.08	84.545	82.51	98.49	92.13	71.11	87.87	75.16	73.85	75.46	73.21	58.95	70.73	68.28
396201	NCL	-0.131288933	555.67333333	608.61333333	484.68	597.02	548.13	703.53	655.74	662.58	343.44	380.05	393.64	722.45	770.68	723.78
396202	NRCAM	-0.804571288	1.1116666667	1.9416666667	2.31	2.62	2.66	1.27	1.77	1.02	1.66	1.86	1.24	0.38	0.8	0.73
396203	NPM1	-0.071855597	1066.6233333	1121.0933333	1316.51	1344.84	1283.77	809.88	893.37	1078.19	1117.22	1118.17	1228.16	1128.82	979.06	828.31
396204	NOV	0.2223924213	0.0116666667	0.01	0	0	0	0	0	0.06	0	0	0.07	0	0	0
396205	NFYB	0.220042313	110.75	95.083333333	119.15	130.12	98.99	73.17	78.83	70.24	130.71	129.66	135.06	85.79	85.92	97.36
396206	NEFM	2.5433148034	1.195	0.205	0.27	0.2	0.12	0.13	0.22	0.29	1.44	0.97	2	1.14	0.83	0.79
396209	NFIB	-0.260681972	4.6033333333	5.515	5.1	6.01	4.56	7.56	7.31	2.55	5.84	5.41	5.9	2.15	4.79	3.53
396210	NFIA	-0.607343558	4.655	7.0916666667	6.65	8.45	7.64	7.39	7.81	4.61	5.66	5.29	4.1	3.29	4.77	4.82
396211	MYH11	-0.502500341	0.5	0.7083333333	0.72	0.66	0.5	0.72	0.75	0.9	0.43	0.41	0.5	0.63	0.55	0.48
396212	MT4	-0.568106823	86.283333333	127.92166667	62.16	62.48	89.42	51	60.55	441.92	41.39	37.76	39.11	309.18	45.53	44.73
396213	TNR	-0.274174963	0.0716666667	0.0866666667	0.03	0.17	0.11	0.05	0.07	0.09	0.08	0.06	0.11	0.13	0.05	0
396215	MYL9	-1.994440475	0.1083333333	0.4316666667	0.64	1.3	0.39	0.15	0.11	0	0.13	0.13	0.13	0.12	0.14	0
396217	MBP	0.6370380436	2.045	1.315	1.6	1.14	1.15	1.3	1.35	1.35	2.55	2.13	2.4	1.96	1.56	1.67
396218	LYZ	-0.175199943	1.2133333333	1.37	2.3	1.86	1.87	1.19	0.3	0.7	0.92	2.05	0.68	1.35	1.25	1.03
396219	LPL	-0.265866748	10.46	12.576666667	15.26	14.01	13.25	16.25	12.6	4.09	12.91	11.41	10.99	4.86	11.73	10.86
396220	LAMP1	-0.124026474	263.72333333	287.39833333	299.72	299.26	267.24	312.47	304.59	241.11	304.01	278.83	286.04	198.65	277.08	237.73
396221	LDHA	-0.018866643	373.135	378.04666667	288.97	285.04	286.84	499.96	445.15	462.32	473.03	244.96	236.44	407.24	481.43	395.71
396222	LMNB2	-0.254931621	67.303333333	80.311666667	64.44	93.11	85.63	82.09	92.59	64.01	74	64.26	62.08	50.97	74.58	77.93
396223	LMNB1	0.4677846663	35.87	25.936666667	25.76	36.02	32.82	19.17	24.44	17.41	39.9	39.86	43.86	29.32	30.8	31.48
396225	ITGA8	-1.4639471	0.0966666667	0.2666666667	0.08	0.23	0.19	0.24	0.38	0.48	0.08	0.11	0	0.1	0.08	0.21
396226	ITGA6	-0.145904066	6.9533333333	7.6933333333	8.52	9.11	9.89	5.87	6.04	6.73	7.63	6.63	7.98	5.93	6.18	7.37
396227	HSPB1	-0.457206954	0.4916666667	0.675	0.75	3.05	0	0	0	0.25	0.19	1.31	0.37	0.25	0.41	0.42
396228	SERPINH1	3.0394175879	2.4116666667	0.2933333333	0.33	0.54	0.25	0.09	0.32	0.23	2.56	2.47	2.44	1.91	2.39	2.7
396229	HRAS	-0.185516454	95.185	108.24666667	149.01	130.81	113.23	74.35	88.31	93.77	120.68	109.68	114.48	81.2	79.2	65.87
396231	RXRG	-0.474477108	22.546666667	31.326666667	43.65	39.24	44.4	21.89	25.71	13.07	35.01	36.88	29.31	6.87	13.61	13.6
396232	HMGB3	-0.546123053	122.64666667	179.08333333	208.05	210.27	182.66	155.56	183.02	134.94	122.86	134.93	133.41	98.49	124.44	121.75
396233	H3F3C	-0.129797707	149.06833333	163.10166667	178.46	179.07	166.54	143.58	139.95	171.01	153.96	154.82	161.66	129.17	150.02	144.78
396234	SPCS3	-0.072206583	101.18833333	106.38166667	133.64	119.37	110.89	81.1	92.64	100.65	102.24	114.69	119.25	94.18	91.6	85.17
396235	TNIP1	-1.160698976	11.881666667	26.563333333	31.38	34.45	35.06	13.17	15.81	29.51	16.77	17.73	14.37	8.47	6.97	6.98
396236	DMD	-0.275634443	0.0316666667	0.0383333333	0.04	0.04	0.05	0.01	0.03	0.06	0.01	0.01	0.07	0.04	0.04	0.02
396237	MYO5A	-0.330014825	3.6766666667	4.6216666667	3.18	3.97	3.91	6.56	5.87	4.24	3.23	2.89	3.36	3.46	4.52	4.6
396238	YES1	-0.058352265	161.15166667	167.80333333	165.93	202.94	180.47	168.44	184.2	104.84	191.71	169.89	172.38	105.66	167.94	159.33
396239	BRAF	0.310265776	6.4683333333	5.2166666667	3.62	4.69	4.43	6.32	6.38	5.86	6.56	5.27	5.17	6.68	7.68	7.45
396240	CAPN1	-0.267531217	4.36	5.2483333333	5.08	5.03	5.4	4.68	4.85	6.45	4.32	3.94	3.75	5.51	4.22	4.42
396241	LTF	-0.366971829	1992.2566667	2569.3	3230.68	3101.79	2991.91	1510.25	1382.59	3198.58	2369.67	2433.47	2157.32	2351.43	1438.99	1202.66
396242	COL9A3	0.5906508079	3.3883333333	2.25	2.36	2.77	1.92	2.18	2.11	2.16	2.68	2.76	3.28	5.19	3.45	2.97
396243	COL1A2	-0.493408563	0.1716666667	0.2416666667	0.21	0.52	0.16	0.14	0.4	0.02	0.24	0.27	0.18	0	0.22	0.12
396244	MYB	0.4486256704	50.045	36.67	31.73	39.13	35.97	41.98	37.95	33.26	41.4	38.34	36.91	61.72	64.98	56.92
396245	RAF1	-0.30157351	22.08	27.213333333	24.74	27.22	25.25	26.5	27.97	31.6	23.61	19.84	20.02	23.76	24.92	20.33
396246	FABP7	-0.429827738	25.393333333	34.206666667	49.96	45.73	38.14	16.32	28.16	26.93	25.89	26.51	28.12	26.68	19.77	25.39
396248	CKB	-0.516249751	1.0033333333	1.435	1.85	4.05	1.09	0.56	0.55	0.51	1.75	1.55	0.58	0.66	0.27	1.21
396249	CD28	-1.123828587	0.3533333333	0.77	1.27	0.64	0.32	1	0.63	0.76	0.63	0.16	0.31	0.14	0.52	0.36
396250	ETS2	0.4279588578	12.648333333	9.4016666667	4.86	6.03	7.48	12.43	9.62	15.99	11.55	9.33	9.16	10.65	18.41	16.79
396252	CDC2	-0.25350017	195.42333333	232.96333333	290.43	306.3	263.7	177.49	230.28	129.58	224.39	226.26	256	96.92	180.1	188.87
396256	CALCA	0.1559650596	2.2283333333	2	2.77	1.87	1.87	2.2	1.91	1.38	1.84	1.83	2.72	2.61	2.44	1.93
396257	CA2	0.7873300718	20.241666667	11.728333333	10.39	12.89	11.11	5.71	7.4	22.87	21.31	23.42	25.03	28.07	10.98	12.64
396258	MYBL2	0.0263615645	31.388333333	30.82	35.82	35.8	35.77	26.54	35.9	15.09	37.63	35.43	40.03	12.82	29.39	33.03
396259	FGFR2	-0.486029331	2.85	3.9916666667	3.31	4.56	4.26	3.01	4.44	4.37	2.37	3.44	3.45	3.05	2.29	2.5
396260	LOC396260	-1.063325935	0.26	0.5433333333	0.23	0.7	0.47	0.66	0.5	0.7	0	0.46	0.23	0.1	0.25	0.52
396261	GOT1	-0.472957641	75.503333333	104.795	108.41	113.76	111.84	89.21	101.71	103.84	80.41	83.54	81.66	61.03	74.94	71.44
396262	RPLP1	0.0228659747	1469.465	1446.3583333	1567.17	1590.09	1510.31	1284.86	1338.58	1387.14	1775.21	1752.56	1562.52	1224.05	1398.21	1104.24
396263	ACTN2	-0.594050374	0.7033333333	1.0616666667	1.5	2.07	0.97	0.53	0.55	0.75	1.13	0.75	0.86	0.55	0.55	0.38
396266	RARB	-0.302927133	0.1783333333	0.22	0.07	0.2	0.2	0.35	0.21	0.29	0	0.13	0.2	0.33	0.26	0.15
396267	FGF3		0	0	0	0	0	0	0	0	0	0	0	0	0	0
396268	HNRNPAB	0.0246174206	234.06	230.1	251.8	267.05	241.8	197.84	214.83	207.28	229.38	230.18	226.26	247.22	239.47	231.85
396269	SRL	-0.164295288	3.2333333333	3.6233333333	3.35	4.33	4.57	3.06	3.57	2.86	5.03	3.76	3.3	2.14	2.85	2.32
396270	INCENP	-0.539319835	16.376666667	23.8	24.52	28	28.3	20.4	28.06	13.52	18.7	19.26	19.05	6.8	16.26	18.19
396272	SLC2A2	-0.24291736	2.2266666667	2.635	1.78	1.7	2.22	3.48	1.31	5.32	2.23	1.42	1.3	3.26	2.63	2.52
396273	GSC	-0.359787639	0.5766666667	0.74	1.33	0.3	0.6	0.34	1.1	0.77	0.59	1.32	1.02	0.2	0.16	0.17
396274	CTCF	-0.175762163	37.318333333	42.153333333	32.4	39.99	37.61	48.24	46.33	48.35	32.19	30.06	32.08	38.82	46.21	44.55
396275	P2RY1	-0.59917636	0.1683333333	0.255	0.2	0	0.1	0.47	0.4	0.36	0.1	0.1	0.1	0.14	0.34	0.23
396276	COL14A1	-0.008782705	38.485	38.72	18.81	20.19	20.91	43.07	39.87	89.47	17.62	16.23	18.22	96.38	39.48	42.98
396277	TTR	-0.020151362	280.82166667	284.77166667	326.97	284.54	249.54	158.66	140.39	548.53	284.43	278	311.6	533.78	149.76	127.36
396279	SST	0.0641303374	0.0383333333	0.0366666667	0	0	0	0	0.11	0.11	0	0	0	0.23	0	0
396280	RPL27	-0.06962384	1268.9016667	1331.64	1410.8	1401.39	1297.88	1280.03	1140.98	1458.76	1291	1349.85	1295.72	1392.18	1177.03	1107.63
396281	PTHLH		0	0	0	0	0	0	0	0	0	0	0	0	0	0
396282	BCL2	-0.736401931	2.56	4.265	4.88	3.97	5.87	3.71	4.01	3.15	3.37	3.95	2.91	1.52	1.91	1.7
396283	PNAT10	-0.562447706	4.7716666667	7.0466666667	6.46	7.81	7.88	6.18	6.48	7.47	5.15	4.63	5.69	4.87	5.56	2.73
396284	MYL12A	-0.035220073	659.83833333	676.145	731.98	653.47	621.64	647.07	622.9	779.81	606.22	597.29	599.65	748.02	740.74	667.11
396285	LBR	-0.64507938	59.655	93.29	113.53	114.74	107.75	72.12	95.07	56.53	72.59	69.72	72.07	35.07	53.94	54.54
396286	ASMT	0.1375035237	0.0183333333	0.0166666667	0	0	0	0	0.05	0.05	0	0	0	0.05	0.06	0
396287	HMOX1	1.2553043621	211.51166667	88.603333333	85.08	77.4	87.6	52.13	56.63	172.78	245.73	188.87	219.83	299.4	164.03	151.21
396288	GABRB1	-0.074546953	0.88	0.9266666667	0.95	1.15	0.85	0.58	1.15	0.88	0.71	1.12	1	0.67	0.91	0.87
396289	GABRG2		0	0	0	0	0	0	0	0	0	0	0	0	0	0
396290	GABRB3		0	0.005	0	0	0	0	0.03	0	0	0	0	0	0	0
396291	PLS1	-0.080170349	6.1833333333	6.5366666667	3.89	4.04	2.91	15.73	8.71	3.94	4.32	3.77	4.59	5.26	10.84	8.32
396292	COL6A2	-1.008805897	1.225	2.465	2.13	3.01	3.08	1.3	2.16	3.11	1.1	1.12	0.99	1.5	1.55	1.09
396294	FYN	-0.488893141	4.355	6.1116666667	6.39	7.3	6.32	5.35	6.63	4.68	5.73	4.66	4.14	3.86	4.01	3.73
396295	BTG1	0.9926303119	894.94666667	449.765	541.44	547.33	503.49	333.99	290.08	482.26	1178.85	1055.88	1196.25	887.69	551.11	499.9
396297	ANXA2	0.0048413791	69.648333333	69.415	80.48	78.27	76.15	37.39	47.19	97.01	70.31	67.93	70.67	95.42	61.12	52.44
396298	TAL1	0.1069152039	0.0233333333	0.0216666667	0	0	0.09	0	0	0.04	0	0.09	0	0	0.05	0
396300	KBP	-0.459549877	5.545	7.625	7.6	10.16	10.4	6.67	5.51	5.41	6.62	6.59	6.08	4.04	4.85	5.09
396301	HOXD8	0.0502591001	7.2533333333	7.005	11	12.57	10.04	2.4	2.99	3.03	12.66	13.57	12.48	1.51	2.2	1.1
396302	GNOT1		0	0	0	0	0	0	0	0	0	0	0	0	0	0
396303	RNF13	-0.1699824	88.435	99.493333333	120.95	112.22	100.04	90.04	90.04	83.67	96.42	93.41	99.73	75.64	80.84	84.57
396306	THBS4	-0.183599938	2.8	3.18	3.12	3.3	3.13	2.73	2.26	4.54	3.69	3.15	2.99	2.8	2.09	2.08
396307	FGA	0.9461089375	49.438333333	25.66	22.69	22.7	19.26	40.91	30.39	18.01	52.92	51.68	57.91	43.84	43.41	46.87
396308	BMPR1A	-0.056342536	15.735	16.361666667	11.83	13.81	12.08	23.66	19.43	17.36	12.81	10.91	12.77	18.16	20.02	19.74
396309	ANK3	-0.518467089	2.0966666667	3.0033333333	2.6	3.11	3.36	2.96	3.17	2.82	2.67	2.26	2.22	1.7	1.99	1.74
396311	ANK1		0.0066666667	0	0	0	0	0	0	0	0.02	0	0	0.01	0.01	0
396312	LMX1B	-0.236286863	12.4	14.606666667	14.59	16.3	11.93	15.16	17.58	12.08	15.59	13.51	14.74	9.36	11.17	10.03
396313	FGF8		0.0516666667	0	0	0	0	0	0	0	0	0	0.2	0	0.11	0
396314	PRRX2	-0.865698908	0.075	0.1366666667	0.16	0.05	0.16	0.03	0.09	0.33	0	0.05	0	0.22	0.12	0.06
396315	IGFBP2	-0.285700032	1.035	1.2616666667	1.59	1.77	1.37	1.14	1.15	0.55	1.43	1.26	1.17	0.68	0.69	0.98
396316	HMGCL	0.0566517923	66.221666667	63.671666667	52.9	49.81	49.16	75.59	66.49	88.08	79.46	76.46	77.77	51.86	56.49	55.29
396317	ALPL	-0.610655998	2.7516666667	4.2016666667	4.71	2.76	4.9	2.35	4.07	6.42	3.46	3.32	2.56	3.74	1.76	1.67
396318	LOC396318	0.1926450779	0.2666666667	0.2333333333	0.33	0.22	0.22	0.25	0.14	0.24	0	0.11	0	0.15	0.6	0.74
396319	MTNR1A	-0.367509129	0.27	0.3483333333	0.63	0.26	0.51	0.14	0.22	0.33	0.5	0.25	0.12	0.4	0.21	0.14
396320	TECTB	2.7655347464	0.0566666667	0.0083333333	0	0	0	0	0.05	0	0	0.11	0.11	0	0	0.12
396321	CHRNA6	-2.437405312	0.06	0.325	0.67	0.31	0.74	0.07	0.13	0.03	0.24	0	0.06	0.03	0.03	0
396322	GSTT1	0.5833519413	49.24	32.863333333	33.1	35.14	30.01	41.34	39.75	17.84	43.79	42.7	44.13	47.78	61.66	55.38
396323	VIP	-1.41355857	0.2033333333	0.5416666667	0.13	0.4	0	0.22	0.63	1.87	0.13	0.26	0	0.47	0.07	0.29
396324	ACVR2A	0.201835522	48.293333333	41.988333333	36.26	41.46	38.92	47.76	45.34	42.19	48.46	49.08	42.66	49.17	51.03	49.36
396325	EEF2	-0.087748195	501.56666667	533.02	460.49	546.71	563.35	503.76	529.68	594.13	537.63	527.76	489.47	497.93	495.21	461.4
396326	C5H14orf166	-0.284474606	83.506666667	101.70833333	121.16	112	97.2	87.74	91.62	100.53	75.95	87.31	92.72	80.91	80.13	84.02
396328	KCNJ2		0	0	0	0	0	0	0	0	0	0	0	0	0	0
396329	CTSB	0.13847597	290.87833333	264.25666667	266.76	242.08	245.19	233.42	229.92	368.17	296.44	279.8	263	336.15	293.68	276.2
396330	IRF7	-0.505066394	2.5883333333	3.6733333333	3.4	3.18	3.73	2.88	2.25	6.6	2.8	2.12	1.58	3.34	2.98	2.71
396331	SEMA4D	-0.196806755	5.3366666667	6.1166666667	6.26	6.78	5.92	6.86	5.74	5.14	5.39	5.66	4.96	4.83	5.21	5.97
396332	SEMA3D	-0.425215903	3.4133333333	4.5833333333	3.77	3.77	3.62	4.82	8.32	3.2	3.47	3.7	3.03	1.61	3.76	4.91
396333	PKIA	-0.380314373	14.56	18.951666667	28.69	27.7	27.37	9.55	11.36	9.04	19.33	18.9	26.21	5.3	8.67	8.95
396334	TCF12	0.3928312758	159.41833333	121.41833333	117.95	137.81	132.74	93.27	117.64	129.1	166.39	161.2	182.4	163.98	146.04	136.5
396335	KTN1	-0.215355421	38.118333333	44.255	39.97	46.35	42.54	43.6	47.18	45.89	39.47	37.11	36.91	41.64	36.03	37.55
396336	FREQ	0.2956223323	4.5966666667	3.745	3.69	4.81	5.62	1.67	2.89	3.79	4.47	3.93	5.19	5.47	2.59	5.93
396337	NTRK1	0.7369655942	0.0333333333	0.02	0	0	0	0.03	0	0.09	0.05	0	0	0.09	0	0.06
396338	MTNR1B	2.9393642023	5.2416666667	0.6833333333	0.12	0.12	0.12	2.01	0.92	0.81	1.51	1.85	2.52	4.68	11.44	9.45
396339	TGIF1	0.6199825955	102.02166667	66.383333333	69.96	70.78	74.01	71.03	62.93	49.59	129.84	115.43	101.28	71.87	98.38	95.33
396340	COL3A1	-1.241350579	0.54	1.2766666667	1.06	1.05	0.68	0.85	1.21	2.81	0.57	0.31	0.56	0.98	0.38	0.44
396341	CCND1	-0.10506909	16.105	17.321666667	18.82	16.24	19.77	15.68	16.83	16.59	14.04	14.3	13.31	20.63	19	15.35
396342	TEF	-0.219311582	21.318333333	24.818333333	20.06	20.76	23.19	27.26	29.8	27.84	21.1	18.11	17.42	25.42	25.34	20.52
396343	SDC3	1.2931052597	1.115	0.455	0.2	0.2	0.2	0.34	0.81	0.98	1.07	0.68	0.48	2.47	1.33	0.66
396344	PRSS2	-1.378511623	0.025	0.065	0.16	0.16	0	0	0.07	0	0	0	0.15	0	0	0
396345	PRSS3		0	0	0	0	0	0	0	0	0	0	0	0	0	0
396346	SOHO-1		0	0	0	0	0	0	0	0	0	0	0	0	0	0
396349	MAP2K2	-0.60003154	39.26	59.508333333	52.57	58.84	56.82	56.99	65.39	66.44	34.59	40.57	37.52	41.74	41.47	39.67
396351	DNTT	-0.485426827	0.0083333333	0.0116666667	0.05	0	0	0	0	0.02	0	0	0.05	0	0	0
396353	C5orf13	-0.387939734	2.7766666667	3.6333333333	6.9	5.63	3.89	1.25	2.07	2.06	3.6	4.03	5.54	0.95	1.27	1.27
396356	MYLK2	-0.944290567	0.11	0.2116666667	0.14	0.15	0.22	0.33	0.19	0.24	0.11	0.11	0.07	0.13	0.12	0.12
396358	CUX1	-0.217414072	7.05	8.1966666667	5.96	6.5	6.99	9.12	9.03	11.58	6.57	5.03	5.43	8.96	8.11	8.2
396359	SYNPR	-0.035477895	0.4016666667	0.4116666667	0.77	0.37	0.52	0.18	0.43	0.2	0.62	0.61	0.51	0.09	0.17	0.41
396360	SLMAP	-0.119532539	27.281666667	29.638333333	27.92	32.07	31.71	27.31	28.87	29.95	29.57	27.9	28.87	25.02	26.49	25.84
396361	INHBA	2.0496307677	0.345	0.0833333333	0	0	0.08	0.18	0.21	0.03	0.48	0.32	0.39	0.22	0.39	0.27
396362	IAPP		0	0.0333333333	0	0	0	0.2	0	0	0	0	0	0	0	0
396363	TPT1	0.1021036469	842.71833333	785.13833333	771.79	794.72	749.11	716.69	677.79	1000.73	838.45	840.33	847.68	1019.38	774.65	735.82
396364	CHRM3	-0.384917511	11.293333333	14.746666667	17.65	17.35	17.24	11.86	11.51	12.87	13.89	13.21	14.18	8.85	10.7	6.93
396366	TPM1	-0.012495753	25.865	26.09	18.35	17.92	19.23	38.75	31.88	30.41	20.28	17.76	21.63	25.4	36.04	34.08
396368	GNAI1	-0.043472686	35.358333333	36.44	38.3	44.3	45.13	30.77	32.6	27.54	42.38	39.19	42.23	25.48	31.43	31.44
396369	KCNJ3	0.1979393776	0.195	0.17	0.18	0.18	0	0.05	0.5	0.11	0.09	0.09	0.09	0.16	0.34	0.4
396371	LOC396371	-0.02563424	75.305	76.655	80.07	86.63	84.15	53.8	70.73	84.55	70.19	81.46	79.96	86.79	66.69	66.74
396375	PTPRS	-0.028587067	13.158333333	13.421666667	10.71	12.56	11.83	12.31	15.07	18.05	12.22	11.09	9.89	19.33	13.83	12.59
396377	OPN1LW	-1.415037499	0.02	0.0533333333	0	0	0.18	0.1	0.04	0	0	0	0	0.12	0	0
396378	PLN	-1.263034406	0.3583333333	0.86	0.72	3.34	1.02	0.08	0	0	0.93	0.78	0.28	0.16	0	0
396379	HMGCS1	-0.150151249	620.78833333	688.88	411.4	505.36	501.77	753.34	634.78	1326.63	452.83	391.61	388.46	1160.68	691.51	639.64
396380	LOC396380	0.1112899637	76.98	71.265	87.92	92.79	81.07	59.02	50.42	56.37	100.14	93.73	108.59	52.1	56.67	50.65
396381	LHX1	1.0182237586	0.3983333333	0.1966666667	0	0.72	0.18	0.2	0.08	0	0.44	0.44	0.26	0.16	0.29	0.8
396383	ISL1		0	0	0	0	0	0	0	0	0	0	0	0	0	0
396384	IRF1	-0.573022887	1.2133333333	1.805	2.72	2.76	3.46	0.64	0.95	0.3	2.02	2.01	1.92	0.13	0.49	0.71
396385	IRF8	-0.272423111	53.905	65.108333333	65.74	76.57	82.53	49.59	51.83	64.39	75.72	68.61	62.25	39.87	38.94	38.04
396386	TNNI2	-1.612976877	0.0283333333	0.0866666667	0	0.17	0.35	0	0	0	0.17	0	0	0	0	0
396387	NTN1		0.005	0	0	0	0	0	0	0	0	0	0	0.03	0	0
396389	NTN1	1.1154772174	0.0216666667	0.01	0	0	0	0	0.06	0	0	0.13	0	0	0	0
396390	GATA6	-0.169378547	29.34	32.995	39.04	35.05	41.72	24.23	33.43	24.5	42.27	31.5	28.99	20.01	29.55	23.72
396391	GATA5	-0.690917782	5.8466666667	9.4383333333	3.31	2.89	4.75	17.78	19.4	8.5	3.53	2.61	2.7	2.52	13.19	10.53
396392	GATA4		0	0.0216666667	0.09	0	0	0	0	0.04	0	0	0	0	0	0
396393	P20K	0.1871683491	45.573333333	40.028333333	25.08	9.91	10.45	89.61	52.89	52.23	54.32	11.28	16.12	78.35	70.56	42.81
396394	PLA2G4A	-0.764762319	5.3116666667	9.025	9.3	10.51	10.14	7.52	9.36	7.32	6.58	5.86	5.34	3.71	4.93	5.45
396395	KAL1	-0.737933521	0.4966666667	0.8283333333	0.6	0.4	0.34	1.68	1.4	0.55	0.6	0.53	0.2	0.15	0.83	0.67
396396	CSK	-0.150197796	60.106666667	66.701666667	50.23	53.48	55.02	83.85	86.75	70.88	44.54	47.69	44.69	58.35	75.99	89.38
396397	LHX9	1.2854022189	0.13	0.0533333333	0	0	0	0.2	0.08	0.04	0	0.09	0	0.12	0.28	0.29
396398	IFNA3		0.1	0	0	0	0	0	0	0	0	0	0	0.4	0	0.2
396399	TGFBR2	-1.963474124	0.0333333333	0.13	0.13	0.07	0.14	0.23	0.15	0.06	0.07	0	0	0.06	0.07	0
396400	RPL26L1	-0.104418987	49.581666667	53.303333333	69.31	55.76	52.33	50.75	43.88	47.79	48.24	53.96	55.22	49.46	45.37	45.24
396402	EPHA3	-0.006602735	0.3633333333	0.365	0.46	0.5	0.55	0.26	0.33	0.09	0.54	0.62	0.37	0.24	0.32	0.09
396403	PTPRZ1	-0.192645078	0.035	0.04	0.05	0	0	0	0.01	0.18	0	0	0	0.15	0.03	0.03
396404	DDR2	1.379809011	4.45	1.71	1.28	0.76	1.61	2.87	1.8	1.94	3.17	3.24	3.08	6.24	6.35	4.62
396405	CAMKK2	-0.683430194	9.91	15.915	17.16	18.62	19.24	12.81	13.3	14.36	14.55	11.51	9.87	6.86	10.43	6.24
396406	CSF1R	-0.874469118	0.01	0.0183333333	0	0.06	0	0.02	0	0.03	0	0.03	0	0.01	0.02	0
396407	TEC	-0.021344235	4.8083333333	4.88	4.54	5.42	5.79	4.69	4.53	4.31	4.54	3.96	4.16	4.89	5.37	5.93
396409	PTPN2	-0.08486801	115.11666667	122.09166667	133.31	119.97	108.39	129.08	132.52	109.28	125.25	109.74	121.31	107.89	114.9	111.61
396412	GDF2		0	0	0	0	0	0	0	0	0	0	0	0	0	0
396413	FGF2	-0.112442743	9.3966666667	10.158333333	13.6	9.2	14.19	7.61	9.77	6.58	12.45	9.76	12.65	6.64	6.8	8.08
396414	RRBP1	-0.002400665	46.035	46.111666667	53.21	53.34	50.39	34.01	42.92	42.8	54.43	57.26	48.64	37.92	39.78	38.18
396415	HOXD13	-0.927945063	0.325	0.6183333333	1.08	0.44	0.88	0.31	0.62	0.38	0.54	0.86	0.11	0.15	0.29	0
396416	PTK2	-0.295159587	27.053333333	33.195	28.63	30.97	32.15	31.55	33.19	42.68	26.72	24.17	23.12	28.2	31.22	28.89
396417	BG2	-0.265617567	4.65	5.59	6.88	5.45	6.83	6.18	5.37	2.83	5.89	5.49	4.39	3	4.7	4.43
396418	CAPZB	-0.20679968	181.50833333	209.48333333	204.22	209.21	183.1	211.05	203.54	245.78	173.6	175.35	171.65	190.3	191.29	186.86
396420	ITGAV	0.2382492292	18.601666667	15.77	10.05	13.08	12.78	19.43	19.8	19.48	15.22	12.59	11.3	22.27	24.82	25.41
396422	VCL	0.5176749451	58.313333333	40.731666667	17.61	21.93	22.99	62.41	53.54	65.91	35.1	28.1	28.31	82.3	99.37	76.7
396423	VIL1	0.5092571563	3.4183333333	2.4016666667	1.62	2.17	1.86	4.27	2.17	2.32	3.03	3.79	2.93	3.2	4.27	3.29
396424	PLAU	0.831400396	0.2016666667	0.1133333333	0	0	0.11	0.1	0.1	0.37	0.22	0.28	0.39	0.2	0.12	0
396425	UBC	0.7112024981	124.875	76.275	84.14	102.12	94.54	55.35	54.84	66.66	163.95	153.82	179.01	91.41	73.9	87.16
396426	TUBA8	-0.054447784	0.0433333333	0.045	0	0.1	0	0	0.17	0	0	0	0	0	0.26	0
396427	TUBB1	-0.786612557	2.1516666667	3.7116666667	4.22	3.71	4.29	3.08	3.67	3.3	2.31	2.42	2.02	2.04	2.16	1.96
396430	TPM3	-0.006219891	18.901666667	18.983333333	23.45	21.65	20.45	12.73	17.89	17.73	21.71	20.68	20.49	17.75	15.47	17.31
396431	THRB	-0.083768358	11.04	11.7	8.43	9.62	11.45	12.38	12.92	15.4	11.36	9.04	10.36	11.16	13.65	10.67
396432	TGM2	-1.821523413	1.93	6.8216666667	4.51	4.68	5.6	9.61	11.72	4.81	2.25	2.14	1.73	0.81	1.94	2.71
396433	TNNT2	-1.633961902	0.595	1.8466666667	2.6	6.66	1.72	0	0	0.1	1.13	1.24	0.78	0.36	0.06	0
396435	TPI1	-0.256798977	319.46666667	381.70666667	421.63	420.39	386.78	327.88	387.69	345.87	315.51	343.58	339.87	283.63	323.67	310.54
396436	PTH		0	0	0	0	0	0	0	0	0	0	0	0	0	0
396437	TXN	-0.149952038	248.70833333	275.95	335.99	298.54	292.23	215.75	221.66	291.53	265.76	265.57	268.82	242.14	214.06	235.9
396438	TGFB3	0.1437283822	51.64	46.743333333	43.9	48.18	43.82	42.23	52.77	49.56	45.57	51.74	44.27	59.24	55.03	53.99
396439	TNS1	-0.585719622	2.1166666667	3.1766666667	2.91	3.59	3.23	1.85	2.32	5.16	2.74	2.06	2.37	2.55	1.71	1.27
396440	TNC	-0.899598103	0.1983333333	0.37	0.2	0.27	0.1	0.41	1.02	0.22	0.06	0.08	0.08	0.11	0.45	0.41
396442	SRC	0.1689236279	11.101666667	9.875	5.26	5.47	6.88	13.03	11.91	16.7	6.36	4.68	3.77	13.92	22.09	15.79
396444	SNAP25	-0.689659879	0.0516666667	0.0833333333	0.22	0	0	0	0.09	0.19	0	0	0	0.19	0.12	0
396445	MYLK	-0.245577209	0.3233333333	0.3833333333	0.14	0.28	0.12	0.45	0.45	0.86	0.23	0.24	0.28	0.47	0.34	0.38
396446	ATP2A2	-0.099822922	77.003333333	82.52	60.5	67.94	65.14	111.03	113.66	76.85	61.33	61.35	59.37	73.24	110.19	96.54
396447	PPIB	-0.286481609	439.88	536.505	601.77	504.23	534.39	433.16	470.17	675.31	494.86	533.75	429.91	428.18	389.87	362.71
396448	RPS15	-0.170364615	697.56666667	785.00166667	903.89	748.76	863.41	671.03	636.85	886.07	776.65	777.64	687.67	716.39	642.8	584.25
396449	LOC396449	-1.362570079	0.1166666667	0.3	0.15	0.31	0.46	0.35	0.33	0.2	0.15	0	0.15	0.07	0.16	0.17
396451	PTGS2	0.0957589828	0.545	0.51	0.69	0.35	0.39	0.76	0.72	0.15	0.61	0.36	0.38	0.39	0.47	1.06
396452	PRNP	-0.722466024	0.1333333333	0.22	0.12	0.56	0.25	0.04	0.16	0.19	0.31	0.18	0.18	0.06	0	0.07
396453	PRL		0.0333333333	0	0	0	0	0	0	0	0.14	0	0	0.06	0	0
396454	LOC396454	-1.524841508	0.0816666667	0.235	0	0.35	0.69	0	0.3	0.07	0.17	0.17	0	0.15	0	0
396455	CTTN	0.0094386998	47.538333333	47.228333333	44.7	50.07	44.39	43.57	49.24	51.4	47.49	42.7	43.27	52.64	52.17	46.96
396456	PKM2	0.274120553	633.06	523.51166667	494.57	520.24	531.49	448.53	537.98	608.26	552.04	558.82	501.93	767.09	745.47	673.01
396458	PCK1	-2.691788713	0.6433333333	4.1566666667	3.88	3.84	4.29	0.61	0.64	11.68	1.45	0.87	0.77	0.37	0.13	0.27
396459	PVALB		0	0	0	0	0	0	0	0	0	0	0	0	0	0
396460	P56LCK	1.3392699917	0.9066666667	0.3583333333	0.33	0.34	0	0.39	0.51	0.58	1.17	0.67	0.82	1.21	1	0.57
396463	POU2F1	-0.08182242	3.3416666667	3.5366666667	2.82	3.04	2.92	4.29	5.15	3	2.88	2.75	3.11	3.23	4.07	4.01
396464	NPY	-0.535835643	0.7633333333	1.1066666667	0.79	1.86	1.86	0.3	0.46	1.37	1.83	1.04	0.77	0.35	0.29	0.3
396465	MYH10	-0.099544971	17.241666667	18.473333333	13.12	18.14	18.22	19.49	21.6	20.27	12.81	13.51	13.68	19.97	20.85	22.63
396466	NGFB	1.5428984412	0.2816666667	0.0966666667	0	0	0	0.18	0.13	0.27	0.15	0	0.3	0.48	0.25	0.51
396469	MYH9	-0.137383719	82.108333333	90.311666667	55.49	76.1	74.08	112.6	106.65	116.95	59.33	55.07	54.61	97.66	120.48	105.5
396470	MYL1		0.06	0	0	0	0	0	0	0	0.18	0.18	0	0	0	0
396471	LECT2	-0.108524457	0.2133333333	0.23	0.39	0.13	0.13	0.44	0.23	0.06	0.26	0	0.13	0.17	0.14	0.58
396472	MYL4	0.1903246994	4.7333333333	4.1483333333	5.52	3.68	4.81	3.09	3.39	4.4	7.56	5.65	5.28	3.7	3.01	3.2
396474	LOX	-0.064555535	0.9833333333	1.0283333333	1.11	0.32	0.48	1.64	1.73	0.89	1.58	0.63	0.78	0.57	1.81	0.53
396475	HAPLN1		0	0	0	0	0	0	0	0	0	0	0	0	0	0
396476	APOVLDLII		0.0183333333	0	0	0	0	0	0	0	0	0	0	0	0.11	0
396478	LAMB1	-0.194599214	9.6833333333	11.081666667	10.29	10.81	11.06	9	9.44	15.89	9.73	10.19	8.42	12.31	9.44	8.01
396479	LOC396479	-0.710493383	0.0366666667	0.06	0	0.3	0	0	0	0.06	0	0.15	0	0.07	0	0
396480	LOC396480		0	0	0	0	0	0	0	0	0	0	0	0	0	0
396481	IL1R1	2.5889718457	16.215	2.695	1.66	1.17	1.61	6.02	4.96	0.75	22.97	18.21	27.41	4.52	10.78	13.4
396482	HMGB2	-0.501117204	121.95333333	172.60166667	251.51	269.21	215.84	98.9	126.89	73.26	166.11	170.76	174.69	43.97	80.05	96.14
396483	TIMP3	0.8488755272	137.97	76.603333333	58.53	54.15	58.51	89.67	99.91	98.85	119.98	122.89	119.8	108.49	192.26	164.4
396484	MSX1	0.7364152923	30.58	18.355	13.59	13.38	13.49	18.94	20.75	29.98	25.32	34.04	29.6	39.74	30.83	23.95
396485	HBG2	-0.776766602	0.2383333333	0.4083333333	0.45	1.36	0.45	0	0	0.19	0.45	0.44	0.44	0.1	0	0
396486	RHO		0	0	0	0	0	0	0	0	0	0	0	0	0	0
396487	HSPA5	2.4379983143	1709.7783333	315.52166667	278.29	267.08	272.81	448.05	278.79	348.11	1969.28	2184.26	2173.52	1124.14	1437.12	1370.35
396489	GLUL	-1.119756244	18.775	40.8	37.6	41.67	43.74	22.37	24.79	74.63	22.34	21.36	21.4	20.13	14.44	12.98
396490	TAGLN	2.3767205677	0.2683333333	0.0516666667	0	0	0	0	0.21	0.1	0.24	0	0.24	0.33	0.26	0.54
396491	LGALS1	-0.700410885	12.83	20.848333333	25.85	23.5	20.78	3.41	5.67	45.88	14.53	13.92	11.4	26.96	4.41	5.76
396492	GLG1	-0.090453421	95.485	101.66333333	92.91	93.45	90.55	113.4	104.62	115.05	93.7	83.21	83.07	104.46	110.48	97.99
396493	EPB41	-0.24338129	13.55	16.04	15.11	20.77	19.43	11.55	15.71	13.67	16.52	13.61	12.24	11.34	13.45	14.14
396494	EGFR	0.4278589045	32.588333333	24.225	16	18.77	19.09	28.71	25.1	37.68	37.38	26.01	23.73	46.52	34.75	27.14
396495	IL8	0.6841429858	5.3183333333	3.31	4.43	2.07	4.38	1.89	2.49	4.6	2.72	3.05	3.47	11.32	3.16	8.19
396497	CST3	-0.070191263	230.09666667	241.56833333	287.13	262.42	279.66	194.73	191.21	234.26	257.7	270.14	261.84	203	201.18	186.72
396498	ASL1	-0.496304881	0.5033333333	0.71	0.68	0.95	0.35	0.83	0.56	0.89	0.43	0.51	0.25	0.65	0.6	0.58
396499	CRYBA1	-1.038135129	0.56	1.15	1.03	1.67	1.46	0.59	0.63	1.52	0.62	0.61	0.81	0.65	0.67	0
396500	REL	0.0653895932	7.0333333333	6.7216666667	5.68	5.8	5.99	7.03	7.38	8.45	7.35	6.5	6.16	7.66	7.1	7.43
396501	GJC1	-0.160808991	0.735	0.8216666667	1.11	0.49	0.7	1.15	0.76	0.72	0.55	0.55	0.48	1.15	0.98	0.7
396502	GJA5	-1.250543462	0.0483333333	0.115	0.15	0.3	0.1	0.08	0.06	0	0.05	0.05	0.05	0.04	0.05	0.05
396503	COL17A1	0.1753182602	0.67	0.5933333333	0.55	0.76	0.71	0.41	0.53	0.6	0.65	0.91	0.57	0.53	0.63	0.73
396504	ACACA	-0.460592682	17.69	24.343333333	16.6	25.04	24.26	27.38	29.6	23.18	17.14	15.49	13.99	18.04	20.03	21.45
396505	MATN1		0	0.015	0	0	0	0.05	0.04	0	0	0	0	0	0	0
396508	CKMT2	-0.744161096	0.1333333333	0.2233333333	0.44	0.81	0.09	0	0	0	0.36	0.18	0.26	0	0	0
396509	SSRP1	-0.450823953	57.003333333	77.913333333	81.6	89.41	85.91	65.28	78.85	66.43	60.26	65.61	67.54	41.12	54.46	53.03
396512	FOS	0.3062034915	240.02166667	194.12166667	191.76	130.99	192.67	423.87	184.3	41.14	222.18	279.79	202.7	190.84	246.8	297.82
396513	EPHB2	-0.206307319	1.1166666667	1.2883333333	1.29	1.22	1.18	1.1	1.35	1.59	1	1.2	0.94	1.16	1.18	1.22
396515	FGFR3	-0.247221222	26.883333333	31.908333333	33.63	34.25	34.4	28.35	23.29	37.53	24.92	22.93	21.52	29.49	35.09	27.35
396516	FGFR1	0.0729931893	51.99	49.425	41.94	36.3	42.89	51.43	55.55	68.44	47.63	44.07	33.22	67.44	64.4	55.18
396517	SLC2A3	-0.110221418	18.368333333	19.826666667	16.63	16.21	16.51	20.65	18.66	30.3	18.02	14.2	15.09	28.1	18.71	16.09
396518	CD3D	-0.253517094	0.9716666667	1.1583333333	2.53	1.37	0.69	0.58	1.26	0.52	1.86	1.34	1.5	0.38	0.37	0.38
396519	CALB1	-0.941089313	23.576666667	45.266666667	76.7	96.44	92.5	1.18	0.59	4.19	41.68	47.42	49.94	1.57	0.31	0.54
396521	CAPZA1	-0.116398286	58.216666667	63.108333333	70.82	75.03	63.82	51.63	61.02	56.33	57.32	57.78	63.71	52.62	57.45	60.42
396523	CALM1	0.2073866079	190.80833333	165.26	172.22	189.99	181.36	130.8	147.21	169.98	188.29	180.77	201.19	228.99	175.98	169.63
396524	COL9A2	1.4922053598	0.4266666667	0.1516666667	0.26	0	0.27	0.15	0.12	0.11	0.26	1.05	0.52	0.59	0.14	0
396529	ATP1B1	0.7507406522	1079.225	641.38166667	730.54	690.02	645.56	611.97	579.83	590.37	1175.72	1149.92	1182.51	1133.35	998.74	835.11
396530	ATP1A1	-0.011241167	227.77	229.55166667	231.25	238.58	233.21	207.28	229.63	237.36	222.96	214.69	215.22	234.99	245.03	233.73
396531	PVALB	-0.562936194	0.22	0.325	0.36	0.72	0.54	0.1	0.23	0	0.71	0.35	0	0.16	0.1	0
396533	GOT2	-0.308409338	185.88166667	230.185	245.69	241.4	266.84	170.39	251.74	205.05	201.9	223.42	194.24	135.69	174.21	185.83
396534	PAICS	-0.198246168	157.13666667	180.28333333	184.4	219.81	196.19	161.6	186.42	133.28	157.15	159.9	181.12	119	156.96	168.69
396535	APOB	-0.231800753	40.285	47.306666667	36.66	41.45	49.06	79.03	51.15	26.49	40.22	35.57	34.02	31.79	52.87	47.24
396536	APOA1	0.0435238302	23.218333333	22.528333333	13.53	16.14	13.44	42.94	23.66	25.46	19.6	12.12	13.76	25.88	40.15	27.8
396537	NAT	-0.52116585	0.655	0.94	0.63	0.85	0.95	1.02	1.1	1.09	0.94	0.21	0.72	0.56	0.68	0.82
396538	AGRN	0.0557906209	3.0316666667	2.9166666667	1.9	2.33	2.6	4.53	4.53	1.61	2.08	2.02	1.55	1.86	5.93	4.75
396539	DSTN	-0.134877889	422.80666667	464.24166667	525.56	541.77	501.53	365.97	422.97	427.65	459.96	479.99	500.26	338.8	387.44	370.39
396540	ADSL	-0.214183848	94.086666667	109.145	87.98	88.45	82.57	139.49	112.51	143.87	99.16	90.03	80.26	109.35	106.65	79.07
396541	ZBTB17	-0.304422986	9.2866666667	11.468333333	11.31	9.09	11.73	12.05	12.05	12.58	9.25	8.01	7.47	9.74	11.09	10.16
396542	RFC2	-0.204646017	35.815	41.273333333	61.72	54.92	46.95	27.9	43.06	13.09	45.27	50.15	47.96	11.88	27.41	32.22
396543	WNT8A	-2.874469118	0.005	0.0366666667	0	0.08	0	0.04	0	0.1	0	0	0	0.03	0	0
396544	NACA		0	0	0	0	0	0	0	0	0	0	0	0	0	0
396545	EIF5A2	0.4390128941	273.71333333	201.90166667	191.26	190.63	187.74	209.47	208.61	223.7	234.52	229.59	224.12	324.79	317.95	311.31
396546	HMX1		0	0	0	0	0	0	0	0	0	0	0	0	0	0
396547	NAGA	-0.252693715	36.793333333	43.836666667	45.97	40.99	42.41	42.51	40.79	50.35	41.89	38	35.82	35.81	37.26	31.98
396548	COL6A3	-0.378511623	0.0166666667	0.0216666667	0.05	0.04	0.01	0.02	0.01	0	0.03	0.03	0.01	0.02	0.01	0
396549	ATP1B3	-0.142359587	113.82833333	125.63333333	164.07	157.98	146.77	79.93	107.94	97.11	134.03	133.24	140.6	85.32	94.67	95.11
396550	SCP2	-0.036589523	8.5	8.7183333333	9.66	8.69	7.58	11.34	7.67	7.37	8.76	7.56	7.69	8.19	10.32	8.48
402783	RBJ	-0.201428499	6.6183333333	7.61	5.87	7.45	5.3	9.29	9.15	8.6	5.21	5.51	6.27	8.76	8.63	5.33
403089	TEAD1	0.2590827164	17.5	14.623333333	9.06	13.62	11.19	20.99	18.77	14.11	13.79	12.78	12.73	18.91	23.46	23.33
403120	ISG12-2	0.0368202735	1.2566666667	1.225	0.56	1.42	1.99	1.78	0.74	0.86	1.96	0.56	1.11	1.39	0.31	2.21
403121	IFI27L2	-1.050626073	0.2333333333	0.4833333333	0	1.11	0.55	0.16	0.84	0.24	0.27	0	0.27	0.12	0.74	0
403122	ST6GAL2	0.0452613842	2.86	2.7716666667	2.36	2.99	2.34	2.75	2.9	3.29	2.36	1.41	1.57	4.79	3.31	3.72
403158	CD8A		0.0066666667	0	0	0	0	0	0	0	0	0	0	0.04	0	0
404229	POPDC2	-0.449163283	0.47	0.6416666667	0.85	0.86	0.86	0.24	0.15	0.89	0.77	0.35	0.49	0.7	0.27	0.24
404269	C-16	-0.189655097	71.143333333	81.138333333	99.33	93.73	93.13	61.54	74.17	64.93	86.66	78.67	92.62	49.14	61.96	57.81
404271	ANXA1	-0.23468121	0.5566666667	0.655	0.5	0.6	0.71	0.17	0.22	1.73	0.79	0	0.59	1.57	0.05	0.34
404292	POLG	-0.264071446	3.4766666667	4.175	3.49	4.32	3.68	5.14	5.56	2.86	3.2	3.12	2.88	3.27	3.99	4.4
404293	STXBP1	-0.298773648	19.491666667	23.976666667	21.86	24.29	24.69	18.87	23.47	30.68	27.11	21.36	15.78	18.19	17.53	16.98
404294	ADAM20	0.5425272344	0.1116666667	0.0766666667	0	0	0	0.17	0	0.29	0	0.1	0.09	0.43	0.05	0
404295	ZCCHC17	-0.680239277	9.7	15.543333333	12.28	12.8	14.63	17.61	16.18	19.76	7.49	7.54	9.07	11.92	11.91	10.27
404296	GRIN1	-1	0.0033333333	0.0066666667	0	0	0	0.02	0.02	0	0	0	0	0.02	0	0
404297	CRH	-0.832890014	0.16	0.285	0.34	0	0.51	0.19	0.3	0.37	0.17	0.34	0	0.08	0.18	0.19
404298	LOC404298		0	0.045	0.27	0	0	0	0	0	0	0	0	0	0	0
404299	HIST2H2AC	2.2064508775	0.1	0.0216666667	0.09	0	0	0	0	0.04	0.09	0	0.26	0.2	0.05	0
404300	GCM1		0.065	0	0	0	0	0	0	0	0.14	0.14	0.07	0	0.04	0
404301	NAPRT1	-0.331389717	29.18	36.715	36.86	38.55	38.2	30.19	38.29	38.2	32.41	34.6	30.98	22.98	25.55	28.56
404302	SLC18A3	-1.11882066	0.7183333333	1.56	2.23	1.72	2.37	0.31	0.7	2.03	1.06	0.95	0.73	0.86	0.35	0.36
404303	KCNA3	-2.070389328	0.0083333333	0.035	0.1	0	0	0.06	0.05	0	0	0	0	0.05	0	0
404304	PLA2R1	-0.338714004	1.9083333333	2.4133333333	3.01	3.63	2.57	1.96	1.86	1.45	3	2.52	2.18	1.17	1.15	1.43
404528	MUC	0.5882191501	1.4783333333	0.9833333333	0.57	0.81	0.88	1.42	1.11	1.11	0.73	1.22	1.03	2.42	1.9	1.57
404529	GJA4	-2.058893689	0.01	0.0416666667	0.06	0.19	0	0	0	0	0.06	0	0	0	0	0
404530	TNMD	1.1495763561	0.44	0.1983333333	0	0	0	0.59	0.2	0.4	0	0.34	0	0.72	0.81	0.77
404531	RBM12	-0.112444062	35.283333333	38.143333333	25.16	33.12	31.61	51.88	44.41	42.68	24.61	22.71	22.68	45.23	52.76	43.71
404533	GDF9	-0.701560258	0.165	0.2683333333	0.24	0	0.49	0.18	0.21	0.49	0.16	0	0.16	0.18	0.31	0.18
404534	UTS2D		0	0.0183333333	0	0	0	0	0.11	0	0	0	0	0	0	0
404535	UTS2	-0.671377253	0.135	0.215	0	0	0.24	0.54	0.51	0	0.23	0	0	0.32	0.26	0
404536	ADIPOQ	-3.614709844	0.0133333333	0.1633333333	0.16	0.79	0	0	0.03	0	0	0	0.08	0	0	0
404537	ZPBP		0	0	0	0	0	0	0	0	0	0	0	0	0	0
404538	POT1	-0.430783828	6.2266666667	8.3933333333	9.9	10.11	10.43	6.49	7.66	5.77	7.39	6.45	7.45	4.34	5.38	6.35
404539	DMP1	0.7369655942	0.025	0.015	0	0	0	0.05	0.04	0	0	0	0.08	0.07	0	0
404671	IL12B	-0.1138199	0.2233333333	0.2416666667	0.57	0.14	0.29	0.08	0.37	0	0.14	0	0.14	0.19	0.23	0.64
404746	ST6GALNAC3	-1.130396637	0.6166666667	1.35	2.03	1.93	1.68	0.63	1.41	0.42	0.89	1.05	0.63	0.23	0.42	0.48
404747	SLC6A4	-0.168005349	6.9633333333	7.8233333333	10.23	11.77	12.16	3.32	3.7	5.76	11.77	8.14	9.22	4.39	3.93	4.33
404750	ATG4B	-0.343105258	8.9266666667	11.323333333	10.87	12.31	11.85	7.97	10.28	14.66	11.2	9.1	9.24	10.94	6.12	6.96
404752	MID1IP1	0.199485408	53.456666667	46.553333333	27.94	33.51	26.2	60.85	61.31	69.51	46.48	41.34	39.77	70.68	59.22	63.25
404754	ZPD	-0.844930604	0.2616666667	0.47	0.2	0.52	0.41	0.53	0.67	0.49	0.3	0.2	0	0.28	0.33	0.46
404755	THRSP	2.2513748151	0.6983333333	0.1466666667	0.17	0.17	0.17	0	0.22	0.15	0.85	1.18	1.01	0.31	0.65	0.19
404771	GEM	-0.009277814	0.5166666667	0.52	0.41	0.63	1.15	0.3	0.27	0.36	0.92	0.41	0.41	0.51	0.5	0.35
404773	MUSTN1	-0.486476442	4.58	6.4166666667	7.06	6.91	6.92	6.02	4.48	7.11	6.08	5.08	5.51	2.74	5.05	3.02
404774	SNTB1	-0.197506552	41.6	47.703333333	33.76	39.98	36.67	68.94	52.72	54.15	46.52	35.68	37.32	43.49	45.96	40.63
404775	NUCKS1	-0.686940078	119.00166667	191.57666667	176.87	212.22	189.8	171.77	231.66	167.14	110.52	116.83	127.35	106.16	137.26	115.89
404776	CLEC2D		0.0616666667	0	0	0	0	0	0	0	0	0	0.37	0	0	0
404778	RAD17	-0.909989834	4.34	8.155	9.54	8.14	8.26	8.66	7.98	6.35	4.91	4.42	3.92	4.3	4.6	3.89
404779	CCRN4L	0.2143357589	11.855	10.218333333	5.32	5.64	9.08	10.08	13.08	18.11	9.17	9.49	8.21	14.28	15.69	14.29
407087	KK34		0	0	0	0	0	0	0	0	0	0	0	0	0	0
407088	MASP1	0.6725689294	1.57	0.985	0.45	0.57	0.64	2.14	1.79	0.32	2.04	1.37	1.76	0.5	1.95	1.8
407089	MASP2	-0.04475433	3.4383333333	3.5466666667	4.08	3.69	2.85	4.25	2.66	3.75	3.63	3.45	3.37	3.73	3.28	3.17
407090	IL12A	0.9322553934	0.3466666667	0.1816666667	0	0.44	0.45	0	0.1	0.1	0.44	0.65	0.43	0.2	0.36	0
407091	UBAP2		0	0.0166666667	0	0.04	0	0.02	0.02	0.02	0	0	0	0	0	0
407775	ST3GAL5	-0.833699365	18.966666667	33.803333333	29.9	29.4	29.52	36.91	34.84	42.25	17.57	12.86	14.17	20.44	25.68	23.08
407776	GAL6		0.025	0	0	0	0	0	0	0	0	0	0	0	0.15	0
407777	GAL7		0	0.0433333333	0	0	0.26	0	0	0	0	0	0	0	0	0
407778	ST6GALNAC5	-0.47440705	4.85	6.7383333333	7.65	6.42	7.95	6.53	6.67	5.21	3.95	4.72	4.24	5.75	4.99	5.45
407779	KRT5		0	0	0	0	0	0	0	0	0	0	0	0	0	0
408024	PAH	-0.158003405	31.751666667	35.426666667	29.9	34.48	28.33	45.91	45.76	28.18	36.12	29.2	35.01	19.52	36.89	33.77
408025	TOP1MT	-0.594944408	60.813333333	91.853333333	99.63	102.76	88.7	78.94	81.48	99.61	67.6	73.06	66.79	56.49	48.59	52.35
408026	TPH2	-0.68400987	0.6566666667	1.055	0.99	1.83	0.69	0.71	1.03	1.08	0.43	0.86	0.61	0.87	0.54	0.63
408027	IGFBP1	0.4508224791	208.01166667	152.18666667	205.05	203.6	181.91	114.18	126.35	82.03	294.03	291.6	324.07	91.48	118.39	128.5
408035	EGF	2.3219280949	0.0083333333	0.0016666667	0	0	0	0	0.01	0	0	0	0	0.05	0	0
408036	EREG	0.2352740148	17.843333333	15.158333333	2.51	1.94	3.59	42.31	25.19	15.41	9.13	7.03	5.08	17.55	31.59	36.68
408038	LOC408038	-0.321928095	0.0533333333	0.0666666667	0	0.33	0	0	0	0.07	0.16	0.16	0	0	0	0
408039	KRT14	1	0.0933333333	0.0466666667	0.09	0	0	0.05	0.07	0.07	0.17	0	0	0.15	0.14	0.1
408040	KRT15	0.0353330731	0.4133333333	0.4033333333	0.58	0.59	0.92	0.05	0.14	0.14	0.58	0.66	0.57	0.07	0.32	0.28
408041	KRT75		0	0	0	0	0	0	0	0	0	0	0	0	0	0
408042	KRT75		0	0	0	0	0	0	0	0	0	0	0	0	0	0
408043	LAMC2	-1.324429517	3.0733333333	7.6966666667	6.4	6.94	7.08	7.81	8.21	9.74	2.5	2.28	1.88	3.5	4.04	4.24
408044	PPL	-0.794665085	5.3016666667	9.1966666667	10.54	12.09	12.52	5.71	7.23	7.09	6.3	7.19	6.69	3.38	4.32	3.93
408046	KIF5C	0.0927774764	10.623333333	9.9616666667	7.84	9.37	9.85	8.1	12.38	12.23	8.87	8.46	8.3	12.52	12.52	13.07
408047	TMSB4X	0.4917720729	39.876666667	28.358333333	19.95	16.87	13.5	37.94	44.7	37.19	24.91	30.85	30.56	39.24	45.04	68.66
408048	PCDH10	0.7542731973	0.9783333333	0.58	0.79	1.01	0.72	0.14	0.4	0.42	1.24	1.52	1.75	0.49	0.54	0.33
408049	CDH10	-2.722466024	0.0083333333	0.055	0.05	0.05	0.11	0.03	0.02	0.07	0.05	0	0	0	0	0
408051	PCDHGC3	-1.274910779	1.445	3.4966666667	2.59	2.28	2.19	3.42	3.41	7.09	1.27	0.83	0.48	2.6	1.9	1.59
408082	EDNRB	-0.68221539	5.505	8.8333333333	11.48	12.18	11.65	4.9	5.29	7.5	5.73	7.47	6.64	3.87	4.39	4.93
408180	LOC408180		0.0183333333	0	0	0	0	0	0	0	0	0	0.11	0	0	0
408182	CYB5R2	-0.207742473	59.67	68.911666667	88.03	70.21	65	63.22	68.82	58.19	68.74	69.3	70.49	41.73	56.45	51.31
408183	CYP26A1	0.3439544012	0.055	0.0433333333	0	0	0.09	0.05	0.04	0.08	0.09	0	0	0.04	0.1	0.1
408184	GHR	0.2810820158	19.225	15.821666667	11.88	13.13	10.06	23.17	19.77	16.92	11.61	10.57	11.25	21.65	34.69	25.58
408185	GHRL	-0.694234569	0.3883333333	0.6283333333	0.16	0.16	0.16	2.03	0.7	0.56	0.32	0.48	0.63	0.36	0.18	0.36
408251	ADCYAP1	0.5940076403	0.1333333333	0.0883333333	0	0	0	0.27	0.26	0	0.12	0	0.12	0.16	0.13	0.27
408252	CTDSPL	0.5449836376	53.798333333	36.873333333	36.87	43.34	48.19	30.39	32.54	29.91	73.66	61.58	65.2	38.97	45.41	37.97
408253	VKORC1L1	-0.415581451	35.356666667	47.16	51.13	47.53	47.35	45.64	52.87	38.44	40.48	34.32	34.95	33.07	34.79	34.53
414136	HSPB2	0.5474877953	0.0633333333	0.0433333333	0	0.26	0	0	0	0	0	0.26	0	0.12	0	0
414139	AMY1A	-0.511039319	0.545	0.7766666667	1.05	0.44	1.06	0.85	0.42	0.84	0.61	0.26	0.86	0.71	0.14	0.69
414140	AMY2A	-0.344445531	0.445	0.565	0.39	0.24	0.16	1.09	0.62	0.89	0.08	0.24	0.23	1.07	0.78	0.27
414141	AMYP		0	0	0	0	0	0	0	0	0	0	0	0	0	0
414142	LEPRE1	-0.891452839	22.34	41.441666667	45.81	34.72	40.23	32.45	35.06	60.38	22.48	23.04	19.28	32.92	19.07	17.25
414143	LEPREL1	0.0675980782	0.4733333333	0.4516666667	0.39	0.39	0.2	0.33	0.59	0.81	0.39	0.51	0.32	0.87	0.46	0.29
414335	ST8SIA6	-0.146389487	0.1716666667	0.19	0	0.34	0.23	0.32	0.1	0.15	0.22	0.33	0.11	0	0.12	0.25
414336	ST8SIA2	-0.337496369	3.2566666667	4.115	3.33	3.26	3.26	1.78	1.51	11.55	4.28	3.9	3.04	5.95	1.3	1.07
414337	CATHL3		0	0	0	0	0	0	0	0	0	0	0	0	0	0
414338	LEAP2	-0.631756712	0.6066666667	0.94	0	0	1.77	1.34	0.76	1.77	0	0.58	0.57	0.26	1.58	0.65
414339	GAL12		0	0.045	0	0	0.27	0	0	0	0	0	0	0	0	0
414340	GAL5	0.1328356827	1.08	0.985	0.89	0.23	1.13	0.26	1.17	2.23	0.44	1.32	0.87	2	0.85	1
414341	GAL10	-0.844760172	347.97333333	624.94833333	585.82	558.22	609.54	351.12	563.05	1081.94	311.15	380.97	348.16	457.76	274.1	315.7
414342	GAL4	-1.380142709	0.2266666667	0.59	0.61	0.41	0.41	0.59	0.54	0.98	0.2	0	0.2	0.28	0.45	0.23
414343	GAL9	-0.518534437	47.826666667	68.511666667	68.91	63.96	59.44	54.07	64.88	99.81	46.54	41.46	43.58	64.02	41.97	49.39
414344	TRH	-0.015106892	0.1583333333	0.16	0.22	0.23	0.11	0.13	0.12	0.15	0.06	0.17	0.22	0.28	0.03	0.19
414741	CD74	-0.052913628	377.92166667	392.04	456.84	352.62	376.86	358.89	283.38	523.65	413.09	376.11	333.33	480.92	373.06	291.02
414743	TGFA	0.0314782315	2.78	2.72	3.72	0.63	2.52	3.21	3.81	2.43	3.72	2.47	1.83	2.52	4.74	1.4
414745	CDH2	-0.571085194	9.0533333333	13.45	16.33	15.93	13.31	7.83	14.04	13.26	10.2	11.32	11.05	6.61	7.45	7.69
414746	CYP2H1	-1.182688512	69.958333333	158.805	34.95	33.31	33.43	243.63	261.1	346.41	18.31	19.35	19.54	103.97	113.28	145.3
414780	XYLT2	0.1774936163	14.771666667	13.061666667	10.13	9.74	11.43	16.25	13.82	17	14.33	12.95	11.04	17.53	17.39	15.39
414781	XYLT1	-0.411371182	1.3133333333	1.7466666667	1.13	2.04	1.87	1.2	2.2	2.04	1.5	1.41	0.99	1.47	1.05	1.46
414782	RPS13	-0.061475716	225.23333333	235.03833333	232.75	273.87	270.58	198.82	196.25	237.96	219.88	245.2	269.03	213.32	203.51	200.46
414795	VSIG1	-0.893084796	0.035	0.065	0	0	0.12	0	0	0.27	0	0	0	0	0.07	0.14
414796	ST8SIA3		0	0	0	0	0	0	0	0	0	0	0	0	0	0
414797	ST8SIA5	-0.33354406	16.493333333	20.783333333	23.62	27.36	21.97	17.98	19.15	14.62	24.85	18.18	19.04	11.79	11.8	13.3
414798	CYB5A	-0.353521417	659.655	842.825	758.54	780.57	657.53	1127.92	1102.53	629.86	560.37	550.36	630.21	444.97	825.15	946.87
414800	LAMP2	-0.444774339	28.03	38.151666667	39.53	40.27	38.36	32.36	38.32	40.07	34.01	27.75	30.86	24.07	24.52	26.97
414804	MPL	-1.335184192	0.325	0.82	0.42	0.72	1.43	0.93	0.99	0.43	0.56	0.21	0.21	0.22	0.19	0.56
414829	CMTM3	-0.692582042	5.6883333333	9.1933333333	10.85	9.98	10.44	7.24	8.45	8.2	6.4	5.76	6.26	5.4	5.06	5.25
414830	B2M	0.1677688025	62.123333333	55.303333333	48.26	44.77	52.16	76.76	58.49	51.38	66.81	55.52	52.29	64.22	73.72	60.18
414831	FGF13	-1.261540159	0.2683333333	0.6433333333	0.16	0.81	0.32	0.82	1.26	0.49	0.16	0.47	0.31	0.14	0.17	0.36
414832	CYP3A7	-1.111413481	33.318333333	71.986666667	59.14	62.58	64.55	102.56	62.02	81.07	41.82	29.4	31.14	33.7	37	26.85
414833	CYP2C45	-0.718404319	9.4133333333	15.488333333	6.18	5.37	3.81	31.79	36.79	8.99	10.02	8.11	7.06	1.39	12.63	17.27
414834	CYP7A1	-1.530514717	0.06	0.1733333333	0.07	0.15	0.15	0.55	0.06	0.06	0	0.22	0	0.1	0.04	0
414835	LOC414835	-0.817035703	1.945	3.4266666667	3.25	3.64	4.25	2.94	3.34	3.14	2.07	1.78	1.91	2.12	1.72	2.07
414837	THBS2	3.203427e-16	0.4016666667	0.4016666667	0.15	0.46	0.15	0.7	0.65	0.3	0.42	0.23	0.19	0.36	0.74	0.47
414838	CYP11A1	0.0155594742	2.7966666667	2.7666666667	2.4	3.38	2.28	2.76	2.44	3.34	2.55	2.92	2.21	3.49	3.08	2.53
414841	CYP2C18	-0.996847466	17.561666667	35.046666667	11.86	13.73	11.35	53.33	48.61	71.4	8.31	8.21	10.52	27.16	24.18	26.99
414842	CDH6	0.8479969066	0.015	0.0083333333	0	0.05	0	0	0	0	0	0	0	0	0.03	0.06
414847	PCDH21	1.1520030934	0.0333333333	0.015	0	0	0	0.03	0.02	0.04	0.04	0	0.09	0.02	0	0.05
414849	CDH13	0.7224660245	0.275	0.1666666667	0.1	0.1	0.15	0.25	0.21	0.19	0.34	0.05	0.29	0.57	0.29	0.11
414854	CYP19A1		0.0066666667	0	0	0	0	0	0	0	0	0	0	0.04	0	0
414870	SLC5A7		0.0133333333	0	0	0	0	0	0	0	0	0	0.08	0	0	0
414871	KCNH6	-0.026717338	0.1783333333	0.1816666667	0.16	0.12	0.12	0.19	0.11	0.39	0.12	0.08	0.08	0.22	0.29	0.28
414873	PDLIM3	0.3748894362	9.0166666667	6.9533333333	8.88	8.8	9.66	3.37	5.09	5.92	12.32	16.42	11.84	5.19	4.33	4
414875	GAL8	-0.883459502	0.8483333333	1.565	1.7	1.03	1.55	2.44	1.49	1.18	0.85	0.68	0.33	1.15	0.74	1.34
414877	GAL13		0	0	0	0	0	0	0	0	0	0	0	0	0	0
414878	MUC6	-1.736965594	0.01	0.0333333333	0	0.12	0	0.02	0.03	0.03	0	0	0	0.02	0	0.04
414879	UBE1DC1	-0.209307374	37.393333333	43.231666667	35.26	44.44	38.55	44.33	40.87	55.94	31.97	28.58	32.52	44.68	42.21	44.4
414880	LIMS1	-0.02562696	7.3466666667	7.4783333333	7.54	9.88	9.19	6.39	6.37	5.5	8.36	8.86	9.32	5.07	5.98	6.49
414881	ZNF313	0.6458824452	162.465	103.83166667	113.27	112.08	98.67	103.28	105.27	90.42	169.63	162.18	175.7	147.07	157.41	162.8
414884	CCK	1.1873461103	100.81	44.266666667	25.39	27.77	26.39	49.54	46.35	90.16	24.77	28.79	29.5	181.9	181.26	158.64
414885	CCKBR	-0.240298054	0.7816666667	0.9233333333	1.05	0.77	1.26	0.55	0.96	0.95	1.05	0.57	0.94	0.77	1.04	0.32
414890	GABRB2		0.0066666667	0	0	0	0	0	0	0	0	0	0	0	0.04	0
414891	SLC24A2	0.7589919005	0.0366666667	0.0216666667	0	0.06	0	0.07	0	0	0	0.06	0.06	0.03	0	0.07
414892	SLC24A1	0.3219280949	0.025	0.02	0	0	0.06	0	0.03	0.03	0	0	0.12	0.03	0	0
414893	GRIA1	-1.2410081	0.0366666667	0.0866666667	0.09	0.23	0.05	0.03	0.02	0.1	0.04	0	0.04	0.12	0.02	0
414894	GRIA2		0	0	0	0	0	0	0	0	0	0	0	0	0	0
414895	GSTA	-0.102646513	34.693333333	37.251666667	47.85	46.95	41.65	23.42	33.57	30.07	41.5	43.6	49.1	23.1	24.44	26.42
414896	GSTA3	-0.318782715	110.81333333	138.215	164.36	151.56	141.44	67.17	145.8	158.96	111.28	128.16	143.76	92.8	77.44	111.44
414897	MLL	-0.165159017	3.2566666667	3.6516666667	1.67	2.98	2.8	5.72	4.67	4.07	2.31	1.89	2.03	4.15	4.5	4.66
415121	CYP4V2	0.0928270121	51.083333333	47.9	48.14	51.62	49.85	46.28	43.83	47.68	63.04	55.64	58.42	45.27	42.11	42.02
415294	EDC3	-0.251001633	24.715	29.411666667	24.3	26.04	27.34	32.26	38.48	28.05	25.13	21.79	19.96	18.46	30.77	32.18
415295	CLK3	-0.189624109	9.86	11.245	13.72	13.92	11.98	7.71	10.73	9.41	12.1	11.89	11.7	6.91	6.44	10.12
415296	ACTG1	-0.113620798	104.28333333	112.82833333	101.29	100.38	99.94	119.33	120.75	135.28	83.49	84.57	75.96	126.6	134.7	120.38
415297	UBL7	-0.69008887	11.656666667	18.806666667	16.92	16.84	17.18	18.23	20.04	23.63	12.82	14.91	11.14	10.31	10.37	10.39
415298	SEMA7A	-1.493134922	2.6666666667	7.5066666667	8	8.92	8.53	7.04	7.1	5.45	3.04	2.66	1.77	2.15	3.32	3.06
415300	LOC415300		0	0	0	0	0	0	0	0	0	0	0	0	0	0
415301	STRA6	-0.363963315	0.1916666667	0.2466666667	0.26	0.21	0.37	0.12	0.18	0.34	0.42	0.21	0.26	0.14	0.12	0
415302	PML	-0.484209591	5.0816666667	7.1083333333	6.72	6.27	6.21	8.07	7.7	7.68	4.67	4.53	3.66	5.25	6.71	5.67
415303	STOML1	-0.451435057	1.2883333333	1.7616666667	1.78	1.38	1.8	2.19	1.83	1.59	1.58	1.7	0.95	0.93	1.3	1.27
415304	PML	-0.384143491	1.18	1.54	1.64	1.42	1.5	1.56	1.62	1.5	0.94	1.31	1.29	1.22	1.21	1.11
415305	ZP3	-1.206450877	0.065	0.15	0.1	0.1	0.1	0.22	0.21	0.17	0	0	0.19	0.09	0.11	0
415306	MAN2C1	-0.503211904	3.3783333333	4.7883333333	5.66	5.82	6.54	3.14	3.85	3.72	4.26	4.52	3.76	2	2.73	3
415307	SIN3A	-0.346985419	14.288333333	18.173333333	15.6	16.8	17.14	21.02	20.49	17.99	12.19	12.87	9.61	14.87	19.46	16.73
415308	PTPN9	0.0380525925	4.1616666667	4.0533333333	4.59	3.97	5.5	2.43	3.6	4.23	4.06	5.09	3.34	3.97	4.27	4.24
415309	SH3PX3	-0.135553632	7.2916666667	8.01	7.65	7.02	7.67	7.96	8.5	9.26	7.01	7.71	6.29	8.04	8.26	6.44
415311	LOC415311	-0.837391545	7.56	13.508333333	14.02	10.83	14.9	12.36	14.49	14.45	7.69	7.95	7.52	8.02	7.19	6.99
415312	LOC415312		0	0.06	0	0	0	0	0	0.36	0	0	0	0	0	0
415313	C10H15orf59	-1.03416914	1.0083333333	2.065	2.07	1.73	1.92	1.6	2.21	2.86	1.08	0.63	1.15	1.7	0.88	0.61
415314	ZP3		0	0.065	0.1	0.1	0	0.06	0.04	0.09	0	0	0	0	0	0
415315	CD276	-0.506358504	13.18	18.721666667	23.77	22.27	22.29	11.11	18.39	14.5	16.46	16.2	14.37	10.61	10.88	10.56
415316	NPTN	-0.125391413	25.861666667	28.21	28.15	30.64	27.76	26.54	28.18	27.99	25.97	24.14	25.89	25.44	28	25.73
415317	ADPGK	-0.184518674	9.1983333333	10.453333333	9.1	9.07	9.36	10.68	12.06	12.45	7.06	6.82	6.17	11.14	11.91	12.09
415318	BBS4	-0.344925586	0.975	1.2383333333	0.85	1.46	1.33	1.28	1.43	1.08	1.11	0.98	1.42	0.74	0.64	0.96
415319	ARIH1	-0.241995289	36.148333333	42.75	37.21	36.92	38.81	47.01	51.57	44.98	34.45	31.71	32.72	35.17	42.64	40.2
415320	HEXA	-0.078647415	8.24	8.7016666667	8.48	7.15	8.51	10.04	10.27	7.76	7.68	7.5	6.8	7.43	10.65	9.38
415321	GRAMD2	0.030568679	5.2466666667	5.1366666667	4.17	4.07	4.9	5.46	5.52	6.7	4.74	3.58	4.35	6.35	6.47	5.99
415322	SENP8	-1.190564768	4.6266666667	10.56	11.41	11.87	11.82	7.75	9.32	11.19	5.21	5.24	5.14	4.76	3.66	3.75
415323	MYO9A	0.0007988345	6.0216666667	6.0183333333	5.03	5.9	5.84	5.5	6.1	7.74	6.4	5.93	5.34	7.49	5.87	5.1
415324	LOC415324		0	0.01	0	0	0	0	0	0.06	0	0	0	0	0	0
415325	LOC415325		0	0	0	0	0	0	0	0	0	0	0	0	0	0
415326	CPEB1	0.3077839126	0.3383333333	0.2733333333	0.16	0.4	0.55	0.09	0.1	0.34	0.47	0.31	0.15	0.67	0.17	0.26
415327	PATL2	0.0327210717	2.0066666667	1.9616666667	2.73	1.97	2.77	1.46	2.07	0.77	2.18	2.95	2.45	1.01	0.99	2.46
415328	CSNK1G1	-0.554847296	9.8966666667	14.538333333	12.3	12.21	12.53	12.78	16.91	20.5	9.29	9.95	8.77	10.36	11.23	9.78
415330	TRIP4	-0.280742992	6.68	8.115	9.1	10.6	8.96	5.58	8.69	5.76	8.21	8.51	7.5	4.89	5.66	5.31
415331	ZNF609	-0.10087434	23.818333333	25.543333333	18.03	19.17	19.37	32.57	32.72	31.4	17.08	17.36	17.14	29.16	33.21	28.96
415332	SORD	-0.366205666	10.128333333	13.055	13.36	17.52	14.87	13.49	13.61	5.48	12	12.86	12.25	3.53	9.96	10.17
415333	NMB	-0.130668952	1.635	1.79	2.48	2.52	1.47	1.19	1.91	1.17	2.69	1.85	2.85	0.93	1.02	0.47
415334	SEC11A	-0.324041465	75.036666667	93.933333333	137.97	110.55	104.81	63.47	74.32	72.48	88.01	94.64	97.18	55.6	54.7	60.09
415335	ZNF592	-0.368990132	3.82	4.9333333333	3.85	3.68	4.55	6.06	5.65	5.81	2.63	2.91	2.45	4.2	5.01	5.72
415336	MALT1	-0.731537549	3.1066666667	5.1583333333	6.69	5.36	5.92	2.68	5.18	5.12	3.03	3.09	3.98	2.7	3.39	2.45
415337	ALPK3	-2.343144581	0.045	0.2283333333	0.28	0.37	0.19	0.21	0.12	0.2	0	0.09	0	0.08	0.1	0
415338	SLC28A2	-0.248753901	1.0716666667	1.2733333333	1.77	1.68	1.14	0.85	0.96	1.24	1.48	1.18	0.93	1.04	0.93	0.87
415339	SHF	0.1443766416	9.5383333333	8.63	6.73	8.65	10.33	6.75	9.67	9.65	10.86	9.02	7.47	10.8	9.39	9.69
415340	cor7a		0	0	0	0	0	0	0	0	0	0	0	0	0	0
415343	LOC415343		0	0	0	0	0	0	0	0	0	0	0	0	0	0
415344	LINGO1	0.3576419959	0.835	0.6516666667	0.67	0.51	0.91	0.42	0.76	0.64	1.52	1.01	0.61	0.56	0.49	0.82
415345	LOC415345	-0.681262352	1.2233333333	1.9616666667	3.13	1.67	3.51	1.23	0.72	1.51	2.3	2.13	0.97	1.11	0.27	0.56
415346	HMG20A	-1.136659163	2.0716666667	4.555	4.38	4.91	4.27	4.68	4.95	4.14	2.17	2.16	1.8	1.76	2.37	2.17
415348	PEAK1	0.5485191439	12.02	8.2183333333	4.17	4.8	5.55	13.91	11.97	8.91	7.11	5.12	6.22	15.17	21.14	17.36
415349	PSTPIP1	-1.888578717	0.1233333333	0.4566666667	0.59	0.53	0.73	0.23	0.4	0.26	0.2	0	0.19	0.09	0.11	0.15
415350	RCN2	-0.412860824	56.656666667	75.428333333	90.63	96.23	77.49	57.29	73.63	57.3	68.07	64.48	67.37	39.29	47.88	52.85
415352	SCAPER	0.1675736215	7.28	6.4816666667	6.22	7.71	6.79	5.85	6.63	5.69	6.4	7.21	7.08	7.49	7.62	7.88
415353	ETFA	-0.197782411	53.028333333	60.82	68.44	70.96	68.01	50.76	54.33	52.42	59.97	62.3	63.88	41.23	46.81	43.98
415354	NRG4	-0.360777911	2.0883333333	2.6816666667	3.76	3.51	3.29	1.78	2.24	1.51	3.16	2.62	2.89	1.7	1.31	0.85
415355	FBXO22	0.2994665486	25.651666667	20.843333333	14.2	16.1	15.68	28.11	23.98	26.99	16.49	17.78	17.02	36.02	33.65	32.95
415356	UBE2Q2	-0.328582383	11.031666667	13.853333333	13.38	15.45	16.17	11.62	12.34	14.16	11.9	12.54	13.11	10.46	9.35	8.83
415357	PSMA4	-0.233306802	63.02	74.081666667	83.38	80.72	76.67	56.97	75.44	71.31	64.55	68.73	75.96	51.71	59.26	57.91
415358	AGPHD1	-0.2410081	0.5316666667	0.6283333333	0.33	0.34	0.79	0.9	0.93	0.48	0.33	0	0.77	0.6	0.61	0.88
415359	WDR61	-0.225165947	23.385	27.335	32.17	33.93	36.88	18.58	23.05	19.4	29.72	31.41	32.03	12.9	15.03	19.22
415360	DNAJA4	3.9950111043	302.15333333	18.95	17.41	22.81	20.35	16.36	18.18	18.59	416.7	371.62	508.81	179.73	165.34	170.72
415361	ACSBG1	2.8247895154	1.11	0.1566666667	0.15	0.3	0.15	0.06	0.11	0.17	1.73	1.57	1.95	0.45	0.4	0.56
415362	IDH3A	-0.958799275	19.061666667	37.05	43.25	43.72	38.3	28.35	35.11	33.57	22.77	24.01	22.21	13.83	15.19	16.36
415363	CIB2	0.6013880486	1.325	0.8733333333	1.17	1.19	1.04	0.59	0.8	0.45	1.39	0.95	1.01	0.79	1.83	1.98
415364	TBC1D2B	0.5496792417	4.4766666667	3.0583333333	2.51	3.87	3.25	3.01	3.11	2.6	5.79	3.87	5.11	3.47	3.78	4.84
415367	HERC1	-0.440157606	2.135	2.8966666667	1.96	2.85	2.92	3.81	3.25	2.59	2.3	1.94	2.1	2.4	2.03	2.04
415368	FBXL22	-0.070773074	0.5966666667	0.6266666667	0.75	0.77	0.19	1.3	0.5	0.25	0.75	0.75	0.19	0.85	0.62	0.42
415369	USP3	0.0908713705	7.3716666667	6.9216666667	5.74	6.49	6.3	8.45	7.67	6.88	7.19	6.34	6.17	7.56	8.74	8.23
415370	CA12		0	0	0	0	0	0	0	0	0	0	0	0	0	0
415371	RAB8B	0.2927740998	7.8583333333	6.415	6.56	8.67	7.46	4.34	5.23	6.23	8.73	5.33	10.37	7.98	7.8	6.94
415372	RPS27L	0.2217037456	27.343333333	23.448333333	28.53	25.56	23.47	20.01	18.17	24.95	30.37	32.92	33.84	27.61	20.56	18.76
415373	LACTB	-0.173735439	5.3916666667	6.0816666667	6.92	6.65	6.59	5.05	5.19	6.09	5.55	5.67	6.18	5.18	4.39	5.38
415374	LOC415374	-0.347923303	0.0916666667	0.1166666667	0.07	0.13	0.12	0.14	0.13	0.11	0.09	0.08	0.08	0.09	0.1	0.11
415376	VPS13C	-0.429226688	0.7166666667	0.965	0.76	1.11	0.99	0.94	0.95	1.04	0.65	0.64	0.78	0.77	0.67	0.79
415377	RORA	-0.458430095	0.2183333333	0.3	0.28	0.23	0.47	0.34	0.26	0.22	0.37	0.27	0.36	0.06	0.15	0.1
415378	NARG2	-1.111245457	0.8316666667	1.7966666667	1.7	2.14	1.87	1.74	1.91	1.42	1.09	0.8	0.57	0.74	0.91	0.88
415379	BNIP2	0.0293534387	5.2133333333	5.1083333333	4.9	5.2	4.66	6.03	5.74	4.12	5.66	5.45	4.96	4.1	5.69	5.42
415380	OTUD7A	-0.173376744	1.005	1.1333333333	0.91	0.96	0.96	1.26	1.45	1.26	0.87	0.53	0.65	1.28	1.31	1.39
415381	LOC415381		0	0	0	0	0	0	0	0	0	0	0	0	0	0
415383	MTMR15	0.0379039024	2.5066666667	2.4416666667	1.98	2.21	1.93	3.14	2.51	2.88	2.25	1.97	1.99	3.27	3.15	2.41
415384	MPHOSPH10	-0.072533043	13.77	14.48	11.06	14	10.83	16.5	17.42	17.07	10.54	11.11	11.74	17	16.05	16.18
415385	MCEE	-0.80407979	0.945	1.65	1.61	2.98	1.79	1.01	1.74	0.77	1.32	1.31	1.08	0.5	0.8	0.66
415386	APBA2	-0.247401334	0.7216666667	0.8566666667	1.17	1.14	0.95	0.43	0.7	0.75	0.58	0.58	0.88	0.82	0.59	0.88
415387	LOC415387	-0.817325211	0.6866666667	1.21	1.3	1.65	1.7	0.72	0.92	0.97	0.76	0.48	1.17	0.51	0.47	0.73
415388	TJP1	-0.268751995	4.8266666667	5.815	5.31	6.79	5.87	6.17	6.72	4.03	5.67	4.92	5.33	3.46	4.6	4.98
415389	TARSL2	-1.286097518	1.8616666667	4.54	5.56	5.2	5.29	3.41	4.01	3.77	2.29	1.65	2.25	1.55	1.7	1.73
415390	TM2D3	-0.279244633	3.4416666667	4.1766666667	5.79	4.29	4.2	3.59	3.99	3.2	2.94	3.47	3.71	2.49	4.21	3.83
415391	ADAL	-0.614409196	2.775	4.2483333333	5.53	6.54	4.91	2.61	3.06	2.84	3.91	3.59	3.86	1.42	1.88	1.99
415392	LARP6	1.1816506274	4.015	1.77	1.39	2.44	1.7	1.64	2.11	1.34	5.32	5.37	4.53	2.34	2.99	3.54
415393	LRRC49	-0.797811149	0.325	0.565	0.39	0.78	0.71	0.58	0.54	0.39	0.81	0.15	0.57	0.19	0.19	0.04
415395	THSD4	0.077076223	0.5766666667	0.5466666667	0.55	0.82	0.82	0.29	0.54	0.26	0.93	0.42	0.59	0.46	0.53	0.53
415396	FAM81A	0.0748872116	0.4283333333	0.4066666667	0.31	0.73	0.26	0.44	0.43	0.27	0.72	0.31	0.3	0.25	0.36	0.63
415398	MYO1E	-0.203872333	5.7866666667	6.665	4.59	6.06	5.6	9.56	9.14	5.04	6.19	5.33	5.8	3.47	7.68	6.25
415400	CCNB2	-0.767539508	73.535	125.18333333	160.14	160.79	149.25	87.88	121.11	71.93	86.46	83.75	79.41	50.24	70.27	71.08
415401	SLTM	-0.518663455	14.323333333	20.52	18.72	20.63	18.66	23.24	22.99	18.88	14.58	14.77	15.07	12.81	13.46	15.25
415402	AQP9	-0.247036922	1.99	2.3616666667	1.54	1.38	1.51	4.23	3.67	1.84	1.84	1.71	1.58	1.95	2.59	2.27
415404	GRINL1B	-0.337813617	1.415	1.7883333333	1.65	1.82	1.12	2.17	2.07	1.9	1.24	1.32	1.18	1.72	1.48	1.55
415405	CGNL1	-0.20029865	3.1333333333	3.6	3.69	4.29	4.05	3.33	3.42	2.82	3.38	3.16	3.75	3.27	2.84	2.4
415406	NEDD4	0.184162636	1.2516666667	1.1016666667	0.67	1.16	0.87	1.46	1.53	0.92	0.86	0.85	0.75	1.64	1.9	1.51
415407	PRTG	-0.225634434	0.4233333333	0.495	0.25	0.37	0.4	0.39	0.44	1.12	0.37	0.39	0.44	0.83	0.22	0.29
415408	PYGO1	0.299046593	5.76	4.6816666667	3.95	5.22	6.36	3.69	4.38	4.49	6.33	5.56	6.98	4.44	5.37	5.88
415409	DYX1C1	-0.487193573	2.3316666667	3.2683333333	4.25	4.46	3.41	2.7	3.2	1.59	2.16	2.37	2.72	1.11	2.52	3.11
415410	RAB27A	-0.151621033	29.583333333	32.861666667	33.26	36.09	27.93	37.14	37.45	25.3	26.13	24.54	29.44	27.74	35.41	34.24
415411	C15orf15	-0.116977604	5.0516666667	5.4783333333	5.93	6.65	5.23	4.76	5.54	4.76	5.93	5.74	4.15	4.72	5.02	4.75
415413	UNC13C	-0.646363045	0.0766666667	0.12	0.21	0.13	0.07	0.06	0.1	0.15	0.11	0.07	0.12	0.07	0.07	0.02
415414	LOC415414		0	0.0533333333	0.12	0	0	0	0.1	0.1	0	0	0	0	0	0
415416	KIAA1370	0.1105583751	11.183333333	10.358333333	9.91	10.23	10.89	10.22	9.51	11.39	10.68	9.82	9.79	13.42	11.5	11.89
415417	GNB5	-0.889817082	0.0566666667	0.105	0.07	0.07	0.18	0.23	0.02	0.06	0.04	0.07	0.14	0.03	0.02	0.04
415418	LOC415418	1.900718121	1.2633333333	0.3383333333	0.34	0.12	0.23	0.59	0.4	0.35	0.68	0.45	0.22	1.39	3.17	1.67
415419	MAPK6	0.3413402521	258.97166667	204.40833333	130.14	160.55	139.42	296.35	315.41	184.58	166.32	150.58	163.46	239.29	420.38	413.8
415420	LEO1	-0.212790197	12.741666667	14.766666667	9.69	12.62	10.91	17.91	20.82	16.65	10.46	10.34	9.69	13.09	16.02	16.85
415421	TMOD3	0.5313116537	21.796666667	15.081666667	12.08	16.46	16.4	16.24	14.97	14.34	23.09	17.38	17.29	21.25	26.07	25.7
415422	TMOD2	0.053439259	0.1833333333	0.1766666667	0.23	0	0.12	0.26	0.45	0	0.34	0.11	0.23	0.1	0.19	0.13
415423	LYSMD2	0.1680670552	0.485	0.4316666667	0.18	0.19	0	0.74	0.92	0.56	0	0	0.27	0.66	0.95	1.03
415424	SCG3	0.1524350138	19.796666667	17.811666667	18.99	17.63	14.23	12.19	14.67	29.16	17.68	16.18	17.94	34.53	16.88	15.57
415425	AP4E1	-0.494866523	0.7616666667	1.0733333333	0.73	1.1	1.17	1.24	1.09	1.11	0.58	0.42	0.89	0.7	0.88	1.1
415430	SEMA6D	0.3040616741	1.07	0.8666666667	1.09	1.08	0.99	0.73	0.75	0.56	1.86	1.57	1.33	0.6	0.67	0.39
415432	MYEF2	-0.348278137	10.163333333	12.938333333	11.11	14.32	12.95	13.77	13.57	11.91	9.32	9.41	10.81	9.91	10.16	11.37
415433	SLC12A1	-0.105868635	0.3283333333	0.3533333333	0.44	0.61	0.42	0.09	0.14	0.42	0.5	0.69	0.34	0.35	0.02	0.07
415435	SECISBP2L	0.3671969578	2.9	2.2483333333	1.54	3.04	2.57	2.04	2.44	1.86	3.52	2.58	3.41	2.55	3.05	2.29
415437	CEP152	-0.202278476	2.27	2.6116666667	2.65	3	2.61	2.72	2.71	1.98	2.22	2.56	2.21	1.91	2.06	2.66
415439	FGF7		0	0	0	0	0	0	0	0	0	0	0	0	0	0
415441	SPATA5L1	-0.44074594	2.92	3.9633333333	4.31	5.66	3.96	3.12	3.53	3.2	3.48	3.1	3.03	2.72	2.46	2.73
415444	SLC30A4	-0.010806755	0.2216666667	0.2233333333	0.19	0.28	0.18	0.25	0.24	0.2	0.24	0.25	0.27	0.2	0.16	0.21
415445	SQRDL	-0.298277696	9.1433333333	11.243333333	14.42	14.63	12.45	7.95	11.49	6.52	9.76	13.2	11.81	5.14	6.98	7.97
415447	PLDN	0.3057108592	4.7916666667	3.8766666667	3.53	4.56	4.07	3.38	3.7	4.02	5.26	3.99	5.42	4.62	4.47	4.99
415448	ITGB1BP3	-0.068468516	553.43	580.32833333	652.39	666.42	635.55	432.2	525.57	569.84	579.72	677.25	673.84	478.33	480.8	430.64
415450	SPPL2A	-0.290143305	33.638333333	41.131666667	45.91	42.71	36.9	38.46	42.61	40.2	35.19	32.03	35.31	30.52	34.33	34.45
415451	USP8	-0.106856446	17.538333333	18.886666667	18.11	20.64	19.4	17.59	18.94	18.64	19.99	19.75	20.16	17.68	14.61	13.04
415453	GABPB2	0.1289694537	16.293333333	14.9	17.13	18.54	16.21	12.48	14.29	10.75	19.32	17.93	19.28	11.17	14.08	15.98
415454	HDC	1.7655347464	0.255	0.075	0.13	0	0.19	0.07	0.03	0.03	0.38	0.57	0.25	0.12	0.07	0.14
415455	PDE8A	0.2877202347	16.74	13.713333333	15.7	16.67	19.62	7.86	10.48	11.95	23.96	22.23	23.45	11.51	10.42	8.87
415456	LOC415456	-0.009700638	17.786666667	17.906666667	19.89	20.53	16.28	16.48	17.07	17.19	19.79	21.82	21.62	13.88	14.64	14.97
415457	WHDC1	-0.075907314	13.358333333	14.08	14.94	15.32	15.86	9.36	11.67	17.33	13.59	14.77	15.23	15.09	11.18	10.29
415458	HOMER2	0.0334627589	2.835	2.77	2.9	2.6	2.56	2.33	2.79	3.44	2.6	2.8	3.06	4.11	2.53	1.91
415459	LOC415459	-0.194506686	17.748333333	20.31	22.83	26.36	21.67	16.27	16.85	17.88	17.7	20.59	21.02	15.98	12.93	18.27
415460	C10H15orf40	-0.521200552	8.1083333333	11.636666667	15.99	12.82	12.38	9.65	10.69	8.29	8.94	9.56	13	6.1	5.13	5.92
415461	BTBD1	0.0681240474	31.871666667	30.401666667	25.76	28.17	25.08	31.27	33.93	38.2	28.15	25.37	28.04	38.37	35.98	35.32
415462	TM6SF1	-0.197651312	1.4983333333	1.7183333333	2.4	2.84	1.42	1.03	1.88	0.74	3.09	1.29	1.67	0.5	1.09	1.35
415463	HDGFRP3	0.6520766966	0.11	0.07	0	0.15	0.08	0.13	0.03	0.03	0.26	0.08	0.11	0.02	0.1	0.09
415464	LOC415464	0.3363385378	1.09	0.8633333333	0.85	1.41	1.34	0.36	0.78	0.44	0.7	1.62	0.61	1.08	1.31	1.22
415465	ADAMTSL3	1.9475325801	0.27	0.07	0.08	0.11	0.13	0.04	0.06	0	0.47	0.44	0.49	0.06	0.07	0.09
415467	EFTUD1	-0.046503397	13.635	14.081666667	12.24	15.63	14.73	13.98	15.24	12.67	11.84	11.72	12.28	14.76	15.09	16.12
415470	TMC3	-1.196397213	0.08	0.1833333333	0.35	0.12	0.19	0.07	0.2	0.17	0.08	0.15	0.08	0.07	0.1	0
415471	C10H15orf26		0	0.035	0	0	0.15	0	0.06	0	0	0	0	0	0	0
415472	LOC415472	-0.159829124	0.3983333333	0.445	0.77	0	0.59	0.22	0.42	0.67	0.38	0.57	0.76	0.35	0.11	0.22
415473	MESDC1	0.1074857483	20.103333333	18.66	18.56	19.09	20.18	14.81	18.42	20.9	20.72	20.19	21.21	21.99	17.19	19.32
415474	LOC415474	-0.162231719	1.2883333333	1.4416666667	1.34	1.7	1.48	1.35	1.32	1.46	0.67	2	1.54	1.41	0.85	1.26
415475	MESDC2	-0.162523477	44.041666667	49.293333333	47.95	55.02	48.59	46.07	49.39	48.74	41.83	41.68	46.77	42.04	44.82	47.11
415476	KIAA1199	-0.258152184	0.9866666667	1.18	1.55	1.25	1.54	0.82	0.71	1.21	1.36	1.45	1.18	0.93	0.56	0.44
415478	TMEM2	0.2478558107	4.1916666667	3.53	3.74	3.57	4.24	2.96	2.73	3.94	5.57	5.17	4.95	3.09	3.57	2.8
415479	FAM108C1	0.0538680769	21.691666667	20.896666667	22.06	22.16	23.01	20.95	20.73	16.47	24.22	22.26	23.82	16.21	22.67	20.97
415481	ARNT2	-0.524122233	5.5966666667	8.0483333333	6.36	8.03	8.86	8.04	8.12	8.88	5.98	4.46	3.75	6.13	6.8	6.46
415482	FAH	-0.359958355	26.518333333	34.033333333	33.95	41.88	37.38	13.67	20.17	57.15	30.25	32.69	29.3	36.51	15.06	15.3
415483	ZFAND6	-0.338008425	52.163333333	65.935	81.24	88.41	74.27	46.84	52.58	52.27	71.92	69.55	77.44	28.64	37.05	28.38
415484	MTHFS	-0.41723742	13.925	18.595	25.16	21.49	18.18	16.83	13.9	16.01	19.17	15.82	17.52	12.09	11.04	7.91
415485	DD1	-1.530514717	0.03	0.0866666667	0.08	0.15	0.12	0.07	0.05	0.05	0	0	0.11	0.05	0.02	0
415486	PEX11A	0.1495763561	0.88	0.7933333333	0.68	0.34	0.86	0.88	1.11	0.89	1.35	0.84	0.5	0.61	0.65	1.33
415487	PLIN1	-0.754887502	0.3466666667	0.585	0.45	0.57	0.57	0.78	0.57	0.57	0.34	0.34	0.22	0.33	0.4	0.45
415488	KIF7	0.0982804942	6.4283333333	6.005	5.03	5.4	5.17	6.3	6.36	7.77	7.02	6.09	5.24	7.35	6.1	6.77
415489	C10H15orf42	-0.289819952	11.858333333	14.496666667	12.76	13.23	15.14	16.57	18.38	10.9	11.97	12.31	10.87	8.26	13.79	13.95
415490	RHCG		0	0.0266666667	0	0	0.16	0	0	0	0	0	0	0	0	0
415491	FANCI	-1.012759989	7.9733333333	16.088333333	15.49	18.42	19.31	13.56	16.93	12.82	8.7	9.74	8.89	4.92	7.53	8.06
415492	RLBP1	-0.095419565	0.195	0.2083333333	0.35	0.18	0.27	0.1	0.08	0.27	0.26	0.26	0.35	0	0.1	0.2
415493	ABHD2	-0.925714648	13.333333333	25.328333333	11.87	16.71	15.62	36.56	29.28	41.93	11.69	7.31	5.68	17.2	22.39	15.73
415494	MFGE8	-0.239410736	43.561666667	51.425	51.16	44.78	47.36	45.86	48.87	70.52	45.86	41.71	36.38	49.91	50.09	37.42
415495	LOC415495	0.1359161093	0.9083333333	0.8266666667	0.61	1.86	0.83	0.59	0.63	0.44	0.41	1.01	1.41	0.46	0.78	1.38
415496	ISG20L1	-0.094332241	12.53	13.376666667	5.65	6.01	7.68	23.39	17.98	19.55	6.01	4.62	4.67	17.85	22.73	19.3
415497	DET1	0.1761279134	7.5266666667	6.6616666667	4.35	6.58	5.89	8.43	8.03	6.69	6.79	5.99	5.41	7.78	9.99	9.2
415498	MRPS11	-0.139370939	18.716666667	20.615	23.22	27.08	21.33	15.18	20.29	16.59	19.41	23.4	21.31	15.32	15.6	17.26
415499	MRPL46	-0.290634305	18.02	22.041666667	20.62	24.09	23.48	19.7	22.3	22.06	19.1	18.51	16.99	16.46	18.48	18.58
415502	AKAP13	-0.736867315	14.68	24.465	14.95	21.96	20.59	19.96	21.9	47.43	13.82	11.93	10.36	26.21	13.72	12.04
415504	SLCO3A1	-0.905354253	2.2966666667	4.3016666667	3.71	4.23	5.26	3.93	6.04	2.64	1.72	1.67	2.45	1.82	3.08	3.04
415505	LOC415505	-0.112368212	11.851666667	12.811666667	13.92	14.3	14.14	9.61	13.76	11.14	12.81	11.16	13.47	10.66	12.84	10.17
415507	CHD2	-0.119739244	4.3333333333	4.7083333333	5.42	5.83	6.35	3.37	3.85	3.43	6.43	5.61	6.25	3.19	2.4	2.12
415508	MCTP2	0.4028072105	0.8483333333	0.6416666667	0.43	0.53	0.71	1.15	0.61	0.42	1.13	1.04	0.6	0.63	0.71	0.98
415509	ARRDC4	0.2014742445	7.5316666667	6.55	6.82	8.04	6.39	4.52	4.68	8.85	8.73	7.81	8.39	9.52	5.82	4.92
415511	LOC415511	-0.473610808	4.2033333333	5.8366666667	9.54	7.9	7.24	3.72	3.56	3.06	5.59	6.43	6.48	1.73	2.15	2.84
415512	LRRC28	0.375772617	7.8933333333	6.0833333333	7.32	6.91	6.17	5.48	5.91	4.71	9.2	8.74	8.96	6.18	7.22	7.06
415513	LOC415513	-0.724365557	0.0766666667	0.1266666667	0.33	0.22	0.11	0	0	0.1	0.11	0.11	0	0	0.12	0.12
415515	ADAMTS17	-0.493704756	0.9516666667	1.34	1.41	2.01	2.28	0.95	0.69	0.7	1.41	1	1.12	0.77	0.62	0.79
415518	ASB7	0.0358990261	3.9333333333	3.8366666667	3.5	3.26	2.91	4.23	4.61	4.51	2.77	2.61	3.69	4.69	4.8	5.04
415520	LRRK1	-0.259806383	0.87	1.0416666667	0.88	0.93	0.85	0.67	0.64	2.28	0.81	1.11	1.01	1.58	0.37	0.34
415521	CHSY1	-0.155754471	26.373333333	29.38	22.03	23.84	22.89	37.77	34.99	34.76	22.77	22.03	22.52	31.83	32.19	26.9
415522	SELS	-0.061200927	139.53666667	145.58333333	170.82	152.37	145.26	105.61	122.26	177.18	136.7	141.51	149.81	161.82	127.05	120.33
415523	SNRPA1	-0.493657443	28.381666667	39.961666667	51.31	48.51	47.1	28.48	38.74	25.63	29.77	37.48	35.86	17.24	23.82	26.12
415525	ANKDD1A	-0.683142895	0.8283333333	1.33	1.59	1.38	1.5	1.08	1.49	0.94	0.96	0.62	0.95	0.84	0.71	0.89
415526	SPG21	-0.059844628	21.131666667	22.026666667	25.57	22.8	21.44	22.33	21.34	18.68	20.83	20.6	20.35	18.38	22.12	24.51
415527	CLPX	0.0573929796	45.64	43.86	43.89	47.84	47.11	36.6	39.19	48.53	48.71	47.37	51.31	44.31	42.72	39.42
415528	PDCD7	0.3190411917	4.3683333333	3.5016666667	3.3	3.73	3.37	3.4	3.88	3.33	4.33	5.13	5.22	3.53	3.48	4.52
415529	LOC415529	0.8157999903	1.7133333333	0.9733333333	0.48	0.61	0.86	1.25	1.06	1.58	1.09	2.16	1.07	1.8	1.71	2.45
415530	RASL12	0.8550049333	0.7566666667	0.4183333333	0.51	0.17	0.52	0.64	0.19	0.48	0.43	0.85	0.59	1.35	0.93	0.39
415531	LOC415531	-0.085211281	31.748333333	33.68	25.75	18.23	18.6	57.58	55.65	26.27	15.91	15.42	15.55	29.09	60.14	54.38
415532	MTFMT	-0.689939987	5.3216666667	8.585	6.88	7.46	6.99	11.72	9.34	9.12	5.56	5.44	4.27	4.93	6.53	5.2
415533	CILP	0.4388842412	0.1016666667	0.075	0.04	0	0.15	0.06	0.12	0.08	0.19	0.15	0.07	0.1	0.06	0.04
415534	PARP16	-0.565250797	2.2516666667	3.3316666667	4.43	4.66	4.01	2.21	2.41	2.27	3.1	2.72	2.78	1.4	1.75	1.76
415535	PUNC	0.0341819356	1.7083333333	1.6683333333	1.38	1.36	1.14	1.14	1.36	3.63	1.25	1.37	1.36	3.13	1.44	1.7
415537	LOC415537	-0.656045599	0.11	0.1733333333	0.17	0.15	0.18	0.16	0.16	0.22	0.13	0.12	0.11	0.12	0.1	0.08
415539	PTPLAD1	-0.00635419	89.108333333	89.501666667	96.54	94.47	88.96	79.82	88.26	88.96	91.43	86.09	86.07	94.22	90.76	86.08
415540	C10H15orf44	-0.712262817	14.863333333	24.351666667	29.72	27.19	26.71	19.48	21.73	21.28	17.89	16.47	17.45	12.03	13.82	11.52
415541	DENND4A	0.0742656366	3.82	3.6283333333	2.75	4.27	3.8	3.73	3.4	3.82	5.2	3.15	3.37	5.6	2.84	2.76
415544	RAB11A	0.0351581396	83.488333333	81.478333333	85.6	88.99	84.67	68.79	75.95	84.87	85.92	88.59	87.71	82.41	78.25	78.05
415545	MEGF11	0.2862137312	0.6483333333	0.5316666667	0.45	0.29	0.62	0.42	0.53	0.88	0.53	0.44	0.44	0.84	0.95	0.69
415548	TIPIN	-0.397778088	12.473333333	16.433333333	19.85	17.29	17.4	13.47	17.16	13.43	11.97	12.48	14.3	10.26	11.49	14.34
415549	MAP2K1	0.2260081773	43.723333333	37.383333333	35.69	39.17	35.78	36.09	39.1	38.47	39.15	39.68	41.29	45.86	49.72	46.64
415550	SNAPC5	-0.041340795	7.4533333333	7.67	8.84	7.55	8.38	8.01	8.01	5.23	9.2	7.69	8.93	5.42	6.59	6.89
415551	RPL4	-0.122959911	780.06666667	849.46666667	900.14	884.32	887.59	746.05	806.06	872.64	811.4	842.03	814.45	735.38	754.76	722.38
415552	ZWILCH	-1.418960792	2.3716666667	6.3416666667	6.55	7.2	8.04	5.38	6.37	4.51	2.8	2.68	2.82	1.84	1.74	2.35
415553	AAGAB	-0.531190086	8.7616666667	12.661666667	10.6	12.85	12.63	12.55	13.48	13.86	8.76	6.98	8.34	10.01	10.15	8.33
415554	LOC415554	0.8898170822	0.525	0.2833333333	0	0.49	0.49	0.09	0.28	0.35	0.48	0.64	0.32	0.65	0.7	0.36
415555	IQCH	1.0841206212	1.7066666667	0.805	0.52	0.92	0.79	0.67	1.08	0.85	1.51	2.02	1.62	1.83	1.7	1.56
415557	MAP2K5	-0.359180409	8.2066666667	10.526666667	11.85	10.23	11.51	8.88	9.43	11.26	8.26	10.95	7.78	7.5	7.53	7.22
415558	CLN6	-0.515819777	9.64	13.783333333	14.78	15.95	11.91	12.35	16.97	10.74	12.77	11.08	8.44	6.61	10.88	8.06
415559	FEM1B	-0.015021661	36.146666667	36.525	28.39	31.93	33.16	41.07	44.99	39.61	30.29	33.03	29.83	40.18	45.58	37.97
415560	ITGA11	-2.584962501	0.0033333333	0.02	0.03	0.03	0	0	0.03	0.03	0	0	0	0	0.02	0
415561	CORO2B	-0.099535674	0.0233333333	0.025	0.03	0.02	0.03	0.01	0.01	0.05	0.04	0.01	0.02	0.02	0.02	0.03
415562	ANP32A	-0.196380849	32.06	36.735	41.29	42.07	42.34	30.59	33.44	30.68	36.07	37.25	36.9	28.36	27.02	26.76
415564	LOC415564	-0.243799457	4.2366666667	5.0166666667	6.99	5.17	5.95	3.15	4.64	4.2	5.09	3.76	5.21	4	2.68	4.68
415565	NOX5	0.1443899093	0.14	0.1266666667	0.06	0.12	0.38	0.07	0.05	0.08	0.18	0.24	0	0.11	0.24	0.07
415566	GLCE	-0.29458914	3.3916666667	4.16	3.26	3.34	3.71	4.82	4.7	5.13	2.62	2.37	2.28	4.42	4.54	4.12
415567	KIF23	-0.777099784	9.8666666667	16.908333333	19	23.45	20.45	12.51	17.11	8.93	12.68	11.1	12.04	4.82	8.19	10.37
415568	TLE3	0.442721058	1.52	1.1183333333	1	0.93	1.18	1.01	1.05	1.54	0.85	0.9	0.74	2.51	2.2	1.92
415569	UACA	0.3877188058	44.145	33.741666667	28.97	36.08	33.63	26.72	32.28	44.77	40.59	37.47	42.65	68.12	38.42	37.62
415570	ADAMTS7	-0.624490865	0.04	0.0616666667	0.06	0.03	0.09	0.07	0.08	0.04	0.06	0.03	0.04	0.02	0.05	0.04
415571	FAM96A	-0.043914012	4.0983333333	4.225	5.7	4.64	4.47	3.38	3.71	3.45	4.67	5.23	5.04	3.1	3.2	3.35
415573	EIF3J	0.1131559156	95.996666667	88.755	87.84	90.81	88.21	83.91	86.42	95.34	77.53	86.96	91.19	117.71	103.56	99.03
415574	CTDSPL2	-0.566723237	14.018333333	20.763333333	19.56	23.24	20.24	21.02	22.87	17.65	13.87	14.06	13.93	12.19	15.09	14.97
415575	CASC4	-0.10628196	86.81	93.446666667	91.74	94.92	87.2	89.68	101.43	95.71	80.55	78.66	82.91	96.07	93.75	88.92
415576	FRMD5	-0.842687995	0.2016666667	0.3616666667	0.79	0.34	0.46	0.13	0.15	0.3	0.11	0.45	0.33	0.2	0.12	0
415577	BLM	0.2164876714	11.04	9.5016666667	9.29	11.47	9.87	8.9	10.83	6.65	12.42	12.67	13.73	6.77	9.94	10.71
415578	RASGRF1	-0.880852735	0.1366666667	0.2516666667	0.26	0.25	0.25	0.22	0.28	0.25	0.16	0.22	0.13	0.07	0.15	0.09
415579	ANKRD34A	-1.657112286	0.0216666667	0.0683333333	0.11	0.11	0.11	0.03	0	0.05	0	0	0.05	0.05	0.03	0
415580	TMED3	-0.325344662	9.56	11.978333333	13.76	9.58	12.58	9.5	10.26	16.19	11.2	10.17	7.36	10.38	11.16	7.09
415581	AP3S2	-0.426274894	11.03	14.821666667	15.02	13.42	14.41	14.83	12.45	18.8	14.73	12.06	10.18	10.51	9.7	9
415582	SEMA4B	0.0392884149	10.298333333	10.021666667	7.54	7.73	8.52	11.32	12.02	13	9.44	7.36	7.99	12.08	15.15	9.77
415584	UNC45A	-0.452058374	2.8533333333	3.9033333333	2.57	3.59	3.69	4.46	4.58	4.53	2.52	2.52	2.46	3.19	2.85	3.58
415585	MAN2A2	-0.312971201	3.77	4.6833333333	4.34	4.08	5.15	4.28	4.36	5.89	3.74	4.13	3.37	3.85	4.08	3.45
415587	HISPPD2A	-0.070015621	2.145	2.2516666667	1.87	2.43	2.4	2	2.39	2.42	1.84	2.29	1.97	2.42	2.24	2.11
415588	MAP1A	2.2679332052	3.1466666667	0.6533333333	0.22	0.57	0.48	0.83	0.85	0.97	2.58	2.62	2.58	3.76	3.84	3.5
415589	TP53BP1	0.0992117247	15.373333333	14.351666667	10.83	14.01	12.84	16.89	16.7	14.84	12.06	13.59	13.11	17.1	16.85	19.53
415590	TUBGCP4	0.0049205708	16.153333333	16.098333333	15.23	15.6	16.1	15.78	17.51	16.37	15.22	13.39	15.52	17.61	17.92	17.26
415591	IQGAP1	-0.154105491	14.4	16.023333333	12.97	15.85	16.86	14.99	16.31	19.16	12.93	12.35	12.37	18.32	15.35	15.08
415592	OR45		0	0	0	0	0	0	0	0	0	0	0	0	0	0
415593	ZNF280D	-0.542954974	2.5166666667	3.6666666667	2.87	3.27	3.78	3.97	3.92	4.19	2.77	1.78	2.36	2.89	2.8	2.5
415594	DMXL2	-0.439042962	0.2483333333	0.3366666667	0.29	0.34	0.39	0.39	0.34	0.27	0.26	0.22	0.23	0.24	0.28	0.26
415596	GALK2	-0.022570188	8.7733333333	8.9116666667	10.19	11.06	9.4	7.66	8.8	6.36	10.76	10.66	10.08	5.68	7.94	7.52
415598	CHSY3	0.1520030934	0.6	0.54	0.42	0.48	0.57	0.27	0.64	0.86	0.75	0.33	0.42	1	0.41	0.69
415600	ADAMTS19	0.6635445247	2.075	1.31	1.65	2.07	1.52	1.23	0.74	0.65	2.4	2.58	2.3	2.46	1.43	1.28
415601	ISOC1	-0.109841617	16.475	17.778333333	19.43	20.08	17.85	15.71	18.28	15.32	16.68	14.05	15.14	12.95	19.23	20.8
415602	YTHDC2	-1.210156841	2.6783333333	6.1966666667	6.34	7.91	7.12	5.13	6.13	4.55	3.12	2.86	3.15	1.9	2.53	2.51
415603	MCC	-0.816996928	2.805	4.9416666667	4.69	5.41	4.47	4.96	5.44	4.68	2.7	2.54	2.7	3.14	3.15	2.6
415607	APC	0.3258423278	7.9966666667	6.38	4.56	5.14	5.49	9.61	7.98	5.5	5.54	6.29	5.48	8.97	10.85	10.85
415608	EPB41L4A	-0.233633489	0.5783333333	0.68	0.92	1.07	0.53	0.53	0.37	0.66	0.53	0.39	0.39	0.77	0.65	0.74
415609	WDR36	-0.52422984	20.97	30.158333333	27.26	32.86	31.2	30.9	31.59	27.14	19.05	18.45	20.68	21.09	23.12	23.43
415610	SLC25A46	-0.008517243	9.8516666667	9.91	10.62	10.77	10.44	9.09	9.46	9.08	12.24	10.49	12.4	6.69	8.24	9.05
[truncated: 13,946 more rows]
