# Supplementary material for: Transcriptome response to heat stress in a chicken hepatocellular carcinoma cell line
Source: Cell Stress Chaperones. 2015 Aug 5;20(6):939–50. doi: 10.1007/s12192-015-0621-0 (PMC4595433; doi:10.1007/s12192-015-0621-0)
Supplement: Supplementary file 2 — 812 genes differentially regulated by heat stress. Comma delimited file of all genes that were differentially regulated by heat stress with a P value less than 0.01. (CSV 83 kb) [file 12192_2015_621_MOESM2_ESM.csv]

Entrez Gene ID	Symbol	log2(Heat_stress/Control)	Mean_heatstress	Mean_Control	Control_1	Control_2	Control_3	Control_4	Control_5	Control_6	Heat_stress_1	Heat_stress_2	Heat_stress_3	Heat_stress_4	Heat_stress_5	Heat_stress_6
428863	C1QTNF4	-5.087	0.0066666667	0.2266666667	0.17	0.35	0.26	0.1	0.26	0.22	0	0	0	0.04	0	0
418470	SAMSN1	-4.503	0.005	0.1133333333	0.18	0.06	0.18	0.07	0.11	0.08	0	0	0	0.03	0	0
770126	LOC770126	-4.121	0.0083333333	0.145	0.2	0.2	0	0.17	0.17	0.13	0	0	0	0	0.05	0
416546	NOXO1	-3.502	7.1433333333	80.931666667	78.9	82.19	97.13	97.17	126.97	3.23	13.17	7.74	5.5	1.07	7.44	7.94
421018	NETO1	-3.429	0.0433333333	0.4666666667	0.49	0.75	0.62	0.25	0.48	0.21	0	0.12	0.06	0.08	0	0
428105	KCNE3	-2.966	0.045	0.3516666667	0.47	0.48	0.16	0.18	0.41	0.41	0	0	0	0	0.09	0.18
769533	ERC2	-2.926	0.0166666667	0.1266666667	0.15	0.19	0.15	0.06	0.18	0.03	0.07	0	0	0.03	0	0
417937	LOC417937	-2.901	0.0566666667	0.4233333333	0.45	0.72	0.59	0.18	0.27	0.33	0.09	0.04	0.04	0.02	0.05	0.1
429155	PEX5L	-2.701	0.1983333333	1.29	1.34	1.81	1.81	0.64	0.95	1.19	0.33	0.11	0.27	0.15	0.27	0.06
416106	LOC416106	-2.665	0.2516666667	1.5966666667	1.82	2.08	2.78	1.11	0.9	0.89	0.46	0.57	0	0.36	0.12	0
428479	LOC428479	-2.646	0.0383333333	0.24	0.3	0.15	0.31	0.09	0.26	0.33	0	0	0	0.07	0.16	0
396187	MYO1F	-2.562	0.0533333333	0.315	0.3	0.34	0.34	0.24	0.26	0.41	0.08	0.08	0.08	0.08	0	0
417849	BEST3	-2.536	0.0416666667	0.2416666667	0.33	0.27	0.27	0.08	0.15	0.35	0.07	0.07	0.07	0	0.04	0
415337	ALPK3	-2.343	0.045	0.2283333333	0.28	0.37	0.19	0.21	0.12	0.2	0	0.09	0	0.08	0.1	0
395986	RAPSN	-2.298	0.0816666667	0.4016666667	0.52	0.09	0.62	0.5	0.34	0.34	0	0.09	0.09	0.16	0.05	0.1
418038	LOC418038	-2.262	0.6183333333	2.9666666667	3.47	3.6	3.67	2.57	1.93	2.56	0.85	0.35	0.56	0.54	0.77	0.64
429092	PIF1	-2.25	0.4783333333	2.275	2.45	2.48	2.25	1.92	3.07	1.48	0.38	0.51	0.37	0.59	0.54	0.48
430669	EFHD2	-2.23	0.1133333333	0.5316666667	0.57	0.57	0.19	0.54	0.41	0.91	0.19	0.19	0	0.09	0	0.21
396000	COL6A1	-2.228	0.0316666667	0.1483333333	0.23	0.24	0.12	0.1	0.12	0.08	0	0.09	0.06	0.01	0.03	0
431653	LOC431653	-2.196	0.06	0.275	0.34	0.35	0.43	0.15	0.19	0.19	0.17	0	0	0.04	0.05	0.1
424802	LOC424802	-2.17	0.12	0.54	0.55	0.46	0.36	0.8	0.57	0.5	0	0.15	0.1	0.2	0.16	0.11
416032	LOC416032	-2.164	0.35	1.5683333333	1.96	1.71	1.53	1.38	2.04	0.79	0.24	0.4	0.3	0.39	0.25	0.52
416072	LOC416072	-2.148	0.2283333333	1.0116666667	1.35	1.37	1.52	0.78	0.72	0.33	0.3	0.3	0.44	0	0.33	0
769732	LOC769732	-2.138	0.0916666667	0.4033333333	0.4	0.54	0.41	0.31	0.35	0.41	0.27	0.13	0	0	0.15	0
427639	ARSI	-2.114	0.1116666667	0.4833333333	0.54	0.47	0.63	0.58	0.44	0.24	0.16	0.08	0.31	0.04	0.08	0
771736	PCTK3	-2.113	1.1916666667	5.1533333333	4.67	4	4.21	5.97	7.55	4.52	1.55	1.34	1.12	0.61	1.36	1.17
428307	RND2	-2.108	0.6016666667	2.5933333333	3.33	2.78	3.19	2.14	2.41	1.71	0.59	1.36	0.39	0.62	0.43	0.22
395503	RUNX1T1	-2.075	0.1166666667	0.4916666667	0.55	0.61	0.62	0.59	0.42	0.16	0.18	0.12	0.12	0.14	0.07	0.07
395947	SCN5A	-2.042	0.0566666667	0.2333333333	0.25	0.31	0.15	0.25	0.24	0.2	0.05	0	0.02	0.09	0.08	0.1
423875	NEURL	-2.029	0.515	2.1016666667	2.12	2.92	2.96	1.35	1.33	1.93	0.91	0.45	0.34	0.53	0.35	0.51
416033	LOC416033	-2.017	0.24	0.9716666667	0.99	0.92	0.94	1.09	1.41	0.48	0.21	0.27	0.31	0.13	0.3	0.22
395522	CHRNA9	-2.007	0.0816666667	0.3283333333	0.28	0.37	0.19	0.21	0.36	0.56	0	0.18	0.09	0.12	0	0.1
425791	EHF	-2.004	3.755	15.06	21.76	18.16	21.87	8.77	11.91	7.89	6.51	5.05	5.22	0.85	2.41	2.49
416894	DAO	-1.987	0.0916666667	0.3633333333	0.32	0.66	0.22	0.37	0.19	0.42	0.11	0.11	0	0.15	0.06	0.12
419185	RBPJL	-1.948	0.105	0.405	0.42	0.36	0.22	0.69	0.46	0.28	0.14	0.07	0.07	0	0.19	0.16
423899	LOC423899	-1.93	0.07	0.2666666667	0.21	0.43	0.29	0.27	0.21	0.19	0.02	0.05	0.05	0.16	0.09	0.05
421304	CAPN13	-1.92	1.41	5.335	5.62	6.56	7.35	3.44	3.12	5.92	1.97	1.31	1.71	1.65	0.88	0.94
420857	TMEM170B	-1.89	14.18	52.568333333	49.93	59.31	49.04	39.56	49.31	68.26	15.2	15.08	16.22	11.64	12.84	14.1
768600	LOC768600	-1.89	0.0566666667	0.21	0.14	0.24	0.29	0.22	0.2	0.17	0.09	0.05	0.1	0.07	0.02	0.01
415349	PSTPIP1	-1.889	0.1233333333	0.4566666667	0.59	0.53	0.73	0.23	0.4	0.26	0.2	0	0.19	0.09	0.11	0.15
416105	LOC416105	-1.879	0.5116666667	1.8816666667	2.13	2.16	2.95	1	1.78	1.27	0.97	0.96	0.76	0.17	0.21	0
419206	SLC2A10	-1.872	2.4883333333	9.1083333333	11	10.3	11.82	6.44	6.72	8.37	3.75	3.34	1.85	2.16	1.94	1.89
424319	GALNT13	-1.863	0.28	1.0183333333	1.36	0.98	1.06	0.92	0.67	1.12	0.24	0.16	0.32	0.33	0.18	0.45
395196	IL1B	-1.85	0.0883333333	0.3183333333	0.24	0.12	0.37	0.49	0.37	0.32	0.12	0.12	0	0.22	0.07	0
418889	LHFP	-1.846	0.21	0.755	0.33	1.11	1.11	0.69	0.72	0.57	0.33	0.22	0.43	0.1	0.06	0.12
770712	PCGF6	-1.83	2.435	8.66	6.1	8.72	7.08	10.32	8.73	11.01	2.11	1.36	1.84	2.53	3.26	3.51
425049	TUBA3E	-1.788	0.0366666667	0.1266666667	0.26	0.07	0.26	0	0.09	0.08	0	0.06	0.06	0.03	0	0.07
423443	VRK1	-1.78	7.2283333333	24.831666667	31.59	34.74	31.3	15.41	21.12	14.83	9.47	9.91	11.13	2.96	4.87	5.03
768737	LOC768737	-1.764	0.545	1.8516666667	2.28	2.72	2.31	1.23	1.29	1.28	0.67	0.67	0.4	0.79	0.44	0.3
418923	KIAA0774	-1.763	0.0633333333	0.215	0.21	0.25	0.25	0.14	0.15	0.29	0.09	0.06	0.03	0.1	0.07	0.03
423174	PRDM11	-1.755	1.11	3.7466666667	2.98	4.1	3.75	3.97	3.82	3.86	1.17	1.09	0.82	1.26	1.26	1.06
395792	TBX6	-1.75	0.275	0.925	1.48	1.19	1	0.67	0.78	0.43	0.55	0.25	0.18	0.19	0.2	0.28
769019	LOC769019	-1.724	0.2683333333	0.8866666667	0.84	0.69	1	0.79	0.97	1.03	0.46	0	0.15	0.45	0.12	0.43
427385	DMXL1	-1.721	0.9983333333	3.2916666667	2.38	3.21	2.94	4.33	3.96	2.93	0.85	0.66	0.68	1.27	1.16	1.37
421715	RSPO3	-1.717	1.975	6.4916666667	5.82	7.33	6.36	5.3	8.01	6.13	2.87	1.98	2.32	1.53	1.49	1.66
428068	CCDC122	-1.697	0.145	0.47	0.37	0.38	0.57	0.43	0.66	0.41	0.19	0.19	0	0.08	0.2	0.21
770600	KCTD8	-1.675	1.2533333333	4.0033333333	4.09	4.89	4.96	3.04	3.21	3.83	1.52	1.31	1.24	1.43	0.9	1.12
427907	SSTR3	-1.673	0.4916666667	1.5683333333	2.06	1.78	2.2	0.53	1.54	1.3	0.41	0.61	0.91	0.28	0.62	0.12
428937	NRG3	-1.671	0.045	0.1433333333	0.21	0.1	0.1	0.18	0.18	0.09	0	0	0.1	0.05	0	0.12
424509	HFM1	-1.665	0.1266666667	0.4016666667	0.31	0.71	0.47	0.27	0.41	0.24	0.23	0.23	0.15	0.07	0.08	0
416382	RNF165	-1.648	0.6416666667	2.0116666667	2.71	1.57	0.92	2.59	2.32	1.96	1.16	0.38	0.38	0.87	0.77	0.29
768578	C17orf48	-1.646	0.55	1.7216666667	2.28	2.02	0.87	1.8	1.87	1.49	0	0.57	1.12	0.51	0.78	0.32
418802	HSPA14	-1.64	0.2983333333	0.93	0.81	0.9	0.66	1.35	1.08	0.78	0.36	0.2	0.2	0.31	0.4	0.32
424562	TIE1	-1.626	0.54	1.6666666667	1.1	1.71	2.48	1.72	2.23	0.76	0.38	0.68	0.44	0.34	0.66	0.74
420987	EXOC3	-1.621	15.04	46.261666667	44.65	47.71	46.76	42.93	45.92	49.6	13.94	14.61	14.75	16.49	14.21	16.24
422403	LRAT	-1.613	0.365	1.1166666667	0.91	0.92	0.92	0.79	1.26	1.9	0.45	0.3	0.45	0.43	0.39	0.17
429095	HPDL	-1.61	0.79	2.4116666667	2.66	2.6	2.42	1.74	2.41	2.64	1.1	0.73	0.9	0.54	0.75	0.72
769024	GPR17	-1.606	0.455	1.385	0.92	0.84	1.61	1.96	1.35	1.63	0.25	0.5	0.25	0.53	0.54	0.66
395203	SH3GL2	-1.581	0.6433333333	1.925	2.39	2.3	1.94	1.58	1.62	1.72	1.67	0.59	0.71	0.16	0.33	0.4
769485	LOC769485	-1.573	0.2683333333	0.7983333333	0.59	0.8	1.4	0.45	0.86	0.69	0.39	0.39	0.39	0	0	0.44
428888	LTBP2	-1.572	0.2416666667	0.7183333333	0.83	0.97	0.94	0.5	0.56	0.51	0.3	0.27	0.38	0.12	0.15	0.23
771534	SYCP2L	-1.562	0.07	0.2066666667	0.3	0.24	0.12	0.24	0.21	0.13	0.06	0.06	0.12	0.08	0.1	0
768531	LOC768531	-1.557	0.3166666667	0.9316666667	0.58	0.78	0.98	0.89	0.85	1.51	0.58	0.38	0.57	0.26	0.11	0
415698	GNAO1	-1.553	4.18	12.265	8.88	10.71	11.91	12.85	13.98	15.26	4.74	3.66	2.86	4.51	4.97	4.34
426993	IQCK	-1.521	0.5733333333	1.645	2.38	2.34	1.7	0.8	1.13	1.52	0.56	0.97	0.62	0.44	0.46	0.39
420912	CDH12	-1.519	1.3133333333	3.765	4.93	4.86	5.27	1.97	2.8	2.76	2.33	1.4	1.52	1.07	0.67	0.89
419289	LOC419289	-1.513	10.168333333	29.013333333	22.91	17.91	29.7	41.54	38.94	23.08	8.72	11.18	9.53	5.2	11.94	14.44
420162	TNFAIP8L1	-1.508	3.295	9.3683333333	12.72	12.12	12.48	5.74	6.03	7.12	4.04	4.44	3.89	2.68	2.11	2.61
619530	EXOSC9	-1.507	12.57	35.718333333	41.54	43.57	43.13	26.26	32.73	27.08	15.78	13.61	15.33	11.61	8.81	10.28
416269	DCTN4	-1.504	7.4666666667	21.171666667	18.69	20.14	21.19	19.43	22.08	25.5	7.36	7.29	5.73	9.17	8.57	6.68
771488	SLITRK3	-1.497	0.535	1.51	1.49	1.51	1.83	1.8	1.65	0.78	0.47	1.09	0.39	0.18	0.55	0.53
415298	SEMA7A	-1.493	2.6666666667	7.5066666667	8	8.92	8.53	7.04	7.1	5.45	3.04	2.66	1.77	2.15	3.32	3.06
428719	CXorf56	-1.487	9.48	26.565	25.35	23.9	25.16	27.49	25.84	31.65	7.49	8.51	7.63	11.44	10.98	10.83
430480	IKBKE	-1.486	0.6383333333	1.7883333333	1.78	2.41	1.81	1.54	1.47	1.72	0.59	1.08	0.49	0.62	0.38	0.67
418869	ARL11	-1.485	1.09	3.0516666667	2.58	2.36	3.2	2.65	3.62	3.9	1.07	0.81	0.56	1.68	0.93	1.49
420798	TRIP13	-1.484	7.0433333333	19.705	23.53	25.16	25.98	14.4	18.18	10.98	7.81	9.26	7.93	3.95	6.46	6.85
416363	CPEB4	-1.473	0.6683333333	1.855	1.92	1.84	2.22	1.63	1.52	2	0.64	0.42	1.05	0.72	0.58	0.6
424634	OSBPL9	-1.467	3.8416666667	10.616666667	12.69	13.79	13.91	6.82	7.02	9.47	4.38	4.15	5	4.39	2.45	2.68
769761	LOC769761	-1.45	0.3116666667	0.8516666667	0.41	1.32	1.04	0.67	0.87	0.8	0.27	0.14	0.27	0.4	0.41	0.38
395554	FGF14	-1.448	0.08	0.2183333333	0.24	0.12	0.24	0.34	0.16	0.21	0.12	0	0.12	0.11	0	0.13
418446	MAEL	-1.445	0.7066666667	1.9233333333	2.24	2.72	2.35	1.07	1.37	1.79	0.97	0.96	0.66	0.34	0.81	0.5
419737	NCAPD3	-1.444	3.3983333333	9.2483333333	10.41	10.62	12	7.35	10.35	4.76	4.23	4.06	4.31	1.73	3.19	2.87
396169	ST6GAL1	-1.441	6.8733333333	18.656666667	22.6	24.05	21.82	14.42	15.27	13.78	9.44	9.02	6.93	5.15	5.69	5.01
421998	PTK2B	-1.434	0.4416666667	1.1933333333	1.28	1.02	1.23	1.06	1.04	1.53	0.55	0.4	0.25	0.58	0.52	0.35
420784	EZH2	-1.433	19.59	52.89	54.38	58.48	57.51	46.86	55.29	44.82	16.8	15.68	16.66	18.54	24.72	25.14
422253	MCF2	-1.423	0.8016666667	2.15	2.74	1.95	2.59	1.51	1.92	2.19	1.29	0.86	1.08	0.28	0.73	0.57
427587	KLHDC6	-1.42	0.2366666667	0.6333333333	0.5	1.02	0.81	0.46	0.38	0.63	0.29	0.22	0.14	0.26	0.35	0.16
415552	ZWILCH	-1.419	2.3716666667	6.3416666667	6.55	7.2	8.04	5.38	6.37	4.51	2.8	2.68	2.82	1.84	1.74	2.35
421890	LOC421890	-1.412	0.4183333333	1.1133333333	1.44	0.73	1.28	1.66	0.63	0.94	0.54	0.54	0.36	0.08	0.79	0.2
422899	TACC3	-1.411	29.623333333	78.768333333	90.31	114.55	102.42	49.64	72.3	43.39	41.04	39.55	38.43	14.49	21.34	22.89
417724	PION	-1.409	0.99	2.6283333333	3.04	3.45	3.49	1.62	2.7	1.47	1.54	1.09	0.87	0.66	0.96	0.82
427191	LOC427191	-1.406	2.3016666667	6.1	7.8	9.67	6.05	4.36	4.99	3.73	2.81	2.8	2.88	1.17	1.83	2.32
419873	PPM1J	-1.401	1.0433333333	2.755	3.33	3.37	2.77	1.83	2.13	3.1	1.15	1.52	0.96	1.02	0.93	0.68
422382	RNF128	-1.4	3.305	8.7233333333	11.66	10.92	10.83	7.78	5.91	5.24	4.61	4.49	3.47	2.88	2.29	2.09
418522	C21orf13	-1.396	1.12	2.9483333333	3.25	2.76	3.61	1.57	2.71	3.79	1.15	1.04	1.13	0.9	1.2	1.3
426437	MOGAT2	-1.395	0.4683333333	1.2316666667	1.14	1.03	0.9	0.88	1.67	1.77	0.89	0.13	0.88	0.34	0.14	0.43
417266	LOC417266	-1.391	0.2116666667	0.555	0.44	0.45	0.6	0.68	0.45	0.71	0.15	0.44	0.44	0	0.24	0
422730	SLC7A2	-1.388	0.34	0.89	0.76	1.1	1.04	0.77	1.31	0.36	0.32	0.25	0.38	0.14	0.52	0.43
378791	RTN1	-1.383	0.0383333333	0.1	0.13	0.09	0.09	0.15	0.07	0.07	0.04	0.04	0.08	0	0.02	0.05
428768	SYNPO2	-1.381	0.135	0.3516666667	0.28	0.36	0.32	0.2	0.47	0.48	0.32	0.14	0.07	0.16	0.04	0.08
414342	GAL4	-1.38	0.2266666667	0.59	0.61	0.41	0.41	0.59	0.54	0.98	0.2	0	0.2	0.28	0.45	0.23
420383	LOC420383	-1.379	0.9033333333	2.35	2.4	3.2	2.56	1.09	2.27	2.58	1.26	0.13	1.49	0.85	0.55	1.14
418438	IQWD1	-1.379	2.1816666667	5.6733333333	5.85	5.08	6.13	5.93	4.91	6.14	2.39	2.05	2.12	2.58	2.32	1.63
423106	EFCAB4B	-1.373	1.0383333333	2.69	2.53	3.31	3.15	3.29	2.54	1.32	1.71	0.97	0.64	0.66	1.51	0.74
396449	LOC396449	-1.363	0.1166666667	0.3	0.15	0.31	0.46	0.35	0.33	0.2	0.15	0	0.15	0.07	0.16	0.17
423846	ARHGAP19	-1.358	3.95	10.123333333	12.37	12.48	12.72	6.91	10.77	5.49	4.55	4.52	4.23	1.92	4.11	4.37
419934	ATP2B4	-1.355	3.5383333333	9.05	9.2	10.1	10.42	6.24	10.23	8.11	3.86	4.05	2.93	3.35	3.88	3.16
378792	RHBG	-1.347	2.8733333333	7.3083333333	9.53	9.06	9.45	4.22	4.11	7.48	4.53	3.99	3.05	2.32	1.65	1.7
423503	BRF1	-1.345	4.1416666667	10.52	7.48	9.38	8.99	12.86	12.65	11.76	3.18	2.95	3.27	4.79	5.63	5.03
419042	RAD51AP1	-1.344	3.8166666667	9.6916666667	12.42	14.27	10.39	6.89	8.69	5.49	4.38	4	4.59	2.43	3.69	3.81
421153	DENND2D	-1.344	2.6683333333	6.7716666667	4.81	5.89	4.98	8.61	9.86	6.48	2.27	1.8	1.52	2.78	3.76	3.88
423258	SFRS5	-1.341	4.0416666667	10.238333333	12.1	9.5	12.45	9.02	7.72	10.64	4.12	5	3.85	3.94	3.12	4.22
417595	SPECC1	-1.341	1.5816666667	4.0066666667	4.59	5.57	4.62	2.2	3.17	3.89	2.01	2	2.22	1.19	0.97	1.1
768556	SLC26A11	-1.332	1.735	4.3683333333	4.98	5.06	4.78	3.77	3.76	3.86	3.13	2.39	0.91	1.83	1.11	1.04
408043	LAMC2	-1.324	3.0733333333	7.6966666667	6.4	6.94	7.08	7.81	8.21	9.74	2.5	2.28	1.88	3.5	4.04	4.24
396190	UBB	-1.321	85.273333333	213.05166667	258.76	271.02	258.76	157.34	186.73	145.7	70.62	75.38	66.21	95.33	104.03	100.07
419136	LOC419136	-1.318	0.54	1.3466666667	1.55	1.63	2.01	0.89	1.06	0.94	0.8	0.55	0.55	0.31	0.47	0.56
421311	GPCPD1	-1.316	1.4066666667	3.5033333333	3.31	3.75	4.11	3.73	3.19	2.93	1.09	1.54	1.21	1.57	1.21	1.82
418075	APPL2	-1.313	10.756666667	26.728333333	27.09	32.47	28.91	23.78	25.63	22.49	13.5	11.56	12.66	7.55	10.33	8.94
419664	SYNC1	-1.313	1.695	4.21	4.17	4.04	4.23	2.89	4.35	5.58	2.08	2.44	1.69	1.16	1.07	1.73
415753	POP4	-1.312	0.3283333333	0.815	0.86	1.3	1.01	0.66	0.69	0.37	0.14	0.14	0.56	0.26	0.23	0.64
416392	LOC416392	-1.311	3.9333333333	9.76	11.63	8.85	12.16	8.27	9	8.65	4.27	4.25	3.71	3.12	4.11	4.14
426287	MMAB	-1.306	1.1	2.72	3.73	2.43	2.3	2.22	2.8	2.84	0.53	1.99	1.18	0.9	0.8	1.2
769478	LOC769478	-1.299	0.3183333333	0.7833333333	0.74	0.89	1.08	0.48	0.67	0.84	0.37	0.32	0.27	0.21	0.43	0.31
768433	LOC768433	-1.294	1.115	2.735	2.47	3.3	2.05	3.16	2.11	3.32	1.01	0.56	1.55	1.72	1.22	0.63
770519	DNAJC17	-1.292	11.1	27.183333333	35.37	34.87	35.41	15.95	19.85	21.65	13.41	13.72	15.69	6.79	7.66	9.33
419892	LOC419892	-1.29	1.04	2.5433333333	3.08	3.03	3.5	1.25	2.07	2.33	1.09	0.72	1.87	0.65	0.69	1.22
416718	SNX5	-1.289	7.1016666667	17.358333333	21.49	22.12	20.25	10.22	14.36	15.71	9.8	8.73	11.5	3.82	4.57	4.19
415389	TARSL2	-1.286	1.8616666667	4.54	5.56	5.2	5.29	3.41	4.01	3.77	2.29	1.65	2.25	1.55	1.7	1.73
419686	GALE	-1.28	29.273333333	71.095	56.81	57.13	61.68	78.34	80.14	92.47	29.5	30.54	23.61	29.29	30.92	31.78
770196	NEK3	-1.28	1.6866666667	4.095	5.68	5.14	4.68	2.7	3.06	3.31	1.61	1.91	2.95	1.18	1.26	1.21
417603	TRPV2	-1.274	0.1833333333	0.4433333333	0.67	0.52	0.21	0.41	0.34	0.51	0.26	0.05	0.25	0.23	0.14	0.17
770765	CWF19L1	-1.274	6.5033333333	15.721666667	17.07	16.44	17.97	14.41	16.25	12.19	6.63	6.83	7.47	5.17	6.16	6.76
416110	EDEM1	-1.269	6.745	16.26	16.28	16.89	14.85	15.66	16.13	17.75	8.1	5.74	6.35	7.15	6.97	6.16
416954	RTDR1	-1.264	0.5816666667	1.3966666667	1.95	1.91	1.09	1.08	1.53	0.82	0.74	1	0.73	0.39	0.48	0.15
374252	TNKS	-1.261	7.035	16.858333333	12.91	15.34	15.28	19.39	19.52	18.71	7.27	6.71	6.34	7.27	7.73	6.89
396082	NR2E1	-1.258	0.2466666667	0.59	0.57	0.58	0.65	0.37	0.53	0.84	0.36	0.36	0.21	0.16	0.23	0.16
417628	TRIM37	-1.245	6.15	14.58	12.56	16.07	14.49	13.05	13.7	17.61	7.27	7.2	6.5	5.97	4.9	5.06
421362	RPS6KC1	-1.244	3.8366666667	9.0883333333	9.34	10.73	10.51	7.76	8.4	7.79	4.71	3.87	4.12	3.04	3.82	3.46
424561	C1orf210	-1.244	8.7533333333	20.73	27.68	26.12	25.88	14.33	14.9	15.47	12.61	10.96	9.53	6.64	6.43	6.35
395736	NEDD9	-1.243	16.931666667	40.088333333	29.77	35.4	38.45	35.32	35.49	66.1	20.59	14.82	12.5	18.89	18.71	16.08
769309	LOC769309	-1.238	4.405	10.386666667	10.93	10.19	15.39	7.1	8.73	9.98	4.75	4.38	3.82	3.89	4.23	5.36
424900	OPA1	-1.232	9.6866666667	22.755	21.64	24.06	24.54	20.92	24.9	20.47	9.68	9.45	10.84	9.07	9.89	9.19
431081	C2orf18	-1.227	12.766666667	29.876666667	35.65	30.75	31.08	20.63	27.53	33.62	16.92	15.56	12.58	10.94	11.45	9.15
415828	FBXO31	-1.226	5.9016666667	13.803333333	11.94	12.69	14.31	12	13.74	18.14	5.1	5.79	4.96	7.1	6.79	5.67
427687	PLCB1	-1.219	5.2183333333	12.148333333	10.77	17.23	15.49	9.12	9.87	10.41	5.96	5.42	5.48	5.26	4.66	4.53
431053	WBSCR22	-1.216	8.3016666667	19.283333333	21.96	16.03	19.23	19.85	18.91	19.72	7.39	8.35	7.83	8.49	8.92	8.83
416852	HPD	-1.214	3.1266666667	7.2516666667	8.34	6.93	6.29	5.53	7.21	9.21	3.09	3.79	3.68	3.05	2.73	2.42
415602	YTHDC2	-1.21	2.6783333333	6.1966666667	6.34	7.91	7.12	5.13	6.13	4.55	3.12	2.86	3.15	1.9	2.53	2.51
395823	KIF4A	-1.209	22.135	51.166666667	49.88	62.46	57.73	47.59	61.67	27.67	24.4	28.02	26.5	10.04	21.67	22.18
772017	LOC772017	-1.206	1.6483333333	3.8016666667	3.71	4.78	4.86	2.84	3.22	3.4	2.01	2.3	1.9	2.02	1.05	0.61
416548	SYNGR3	-1.205	1.8883333333	4.3533333333	4.53	4.51	4.9	4.85	4.73	2.6	1.93	2.17	1.69	1.61	2.18	1.75
416884	TRAFD1	-1.204	5.7033333333	13.141666667	11.55	12.94	12.53	11.73	12.33	17.77	5.38	4.35	3.85	8.95	6.25	5.44
769341	LOC769341	-1.204	1.8233333333	4.2	4.3	3.27	5.59	3.71	3.65	4.68	1.34	1.6	1.32	2.06	2.2	2.42
423960	DOCK1	-1.203	2.6533333333	6.11	6.32	6.7	8.02	4.78	5.3	5.54	3.59	3.48	3.31	2.18	1.61	1.75
416665	BTBD12	-1.2	3.8066666667	8.7483333333	6.89	8.51	8.93	9.73	10.29	8.14	2.79	3	2.98	3.76	5.19	5.12
416832	OGFOD2	-1.199	3.4983333333	8.0316666667	10.06	7.97	7.89	7.57	8.24	6.46	5.29	3.86	2.96	1.71	2.6	4.57
416575	PLK1	-1.198	30.94	71	80.56	80.11	83.61	54.47	78	49.25	38.36	38.08	33.71	16.48	28.38	30.63
424803	DOCK10	-1.198	0.46	1.055	1.22	1.37	1.12	0.81	0.94	0.87	0.64	0.3	0.42	0.42	0.47	0.51
422809	CCDC149	-1.195	2.1133333333	4.8383333333	4.51	5.3	5.12	4.43	5.08	4.59	2.83	2.64	2.44	1.92	1.35	1.5
415322	SENP8	-1.191	4.6266666667	10.56	11.41	11.87	11.82	7.75	9.32	11.19	5.21	5.24	5.14	4.76	3.66	3.75
771128	DBF4B	-1.188	2.635	6.0016666667	8.06	5.5	7.14	4.22	6.49	4.6	3.07	2.19	2.74	2.05	3.12	2.64
424354	ASPM	-1.185	5.2833333333	12.015	11.7	14.92	15.9	11.2	11.84	6.53	7.03	6.52	5.82	2.78	4.16	5.39
428520	DLGAP1	-1.184	0.3316666667	0.7533333333	1.13	0.71	0.62	0.8	0.75	0.51	0.35	0.52	0.34	0.2	0.24	0.34
416521	PRPSAP2	-1.18	30.268333333	68.57	86.14	90.16	80.1	50.25	55.94	48.83	37.31	35.19	41.87	20.37	22.89	23.98
395369	CRISPLD1	-1.178	6.61	14.951666667	13.64	14.35	12.83	14.82	15.26	18.81	7.53	5.37	5.08	9.18	6.27	6.23
426655	SPAG4	-1.176	14.673333333	33.148333333	18.83	28.11	23.01	42.37	41.54	45.03	13.92	11.26	8.9	16.64	21.63	15.69
421696	SLC2A12	-1.173	0.405	0.9133333333	0.91	1.36	0.78	1.02	0.76	0.65	0.86	0.52	0.33	0.24	0.16	0.32
426464	LRDD	-1.171	0.985	2.2183333333	2.28	2.18	2.81	1.83	2.36	1.85	0.9	1	1.09	0.76	1.19	0.97
418376	TTF2	-1.166	3.2383333333	7.2666666667	7.89	10.06	10.03	4.85	6.51	4.26	3.53	4.59	3.98	2.29	2.36	2.68
770663	SMPD2	-1.165	1.195	2.68	4.02	2.04	2.97	2.41	2.2	2.44	1.5	1.5	1.4	0.68	0.87	1.22
419073	DCHS1	-1.163	0.2716666667	0.6083333333	0.42	0.6	0.58	0.47	0.72	0.86	0.37	0.15	0.17	0.34	0.3	0.3
419472	PQLC2	-1.162	4.4916666667	10.048333333	12.5	10.63	10.64	7.55	9.11	9.86	4.49	4.99	5.03	4.25	4.52	3.67
425030	PLCH1	-1.162	3.6	8.0533333333	8.21	9.87	10.02	6.63	7.63	5.96	4.56	3.78	4.03	3.35	2.56	3.32
418067	MTERFD3	-1.158	2.1733333333	4.85	5.83	5.91	6.32	4.05	4.1	2.89	2.21	2.2	2.57	1.77	2.03	2.26
419198	HNF4A	-1.158	26.366666667	58.828333333	63.91	69.47	69.15	49.55	46.43	54.46	36.14	35.74	23.12	22.89	21.45	18.86
427004	DNAH3	-1.156	0.3783333333	0.8433333333	1	0.94	1.19	0.63	0.86	0.44	0.24	0.6	0.29	0.29	0.39	0.46
423375	TMED8	-1.153	37.851666667	84.15	86.63	84.55	93.98	59.53	68.89	111.32	48.03	43.75	42.13	38.9	30.42	23.88
422543	LRP2BP	-1.153	0.8366666667	1.86	1.6	1.62	3	1.56	1.72	1.66	1.23	0.37	0.85	0.94	1.21	0.42
416902	ANKRD13A	-1.15	14.253333333	31.626666667	31.77	32.45	31.49	29.31	30.82	33.92	12.36	13.45	12.33	17.06	16.66	13.66
395435	PLEKHA2	-1.145	3.77	8.34	6.8	7.33	7.93	8.79	9.31	9.88	3.36	3.17	3.31	4.73	4.08	3.97
418955	PSPC1	-1.145	24.208333333	53.531666667	52.73	59.53	52.04	54.26	55.53	47.1	25.42	26.78	27.92	16.29	22.25	26.59
421843	C6orf157	-1.144	1.665	3.68	5.18	4.07	4.52	2.56	3.52	2.23	1.82	2.03	1.72	0.82	1.79	1.81
426073	UBA3	-1.142	0.5733333333	1.265	1.43	1.59	1.39	1.13	1.06	0.99	1.04	0.65	0.32	0.38	0.39	0.66
422174	LAS1L	-1.14	12.983333333	28.608333333	28.69	31.23	29.21	28.12	29.39	25.01	12.82	13.22	15.01	11.44	12.95	12.46
422608	CCDC98	-1.139	2.55	5.6166666667	5.95	6.34	5.6	5.12	6.07	4.62	1.99	3.15	2.48	2.04	2.46	3.18
422308	LOC422308	-1.139	0.165	0.3633333333	0.25	0.46	0.42	0.38	0.4	0.27	0.12	0.2	0.2	0.11	0.22	0.14
769441	LOC769441	-1.137	1.9083333333	4.1966666667	4.39	2.92	5.57	3.79	3.73	4.78	1.51	1.77	1.49	2.04	2.32	2.32
415346	HMG20A	-1.137	2.0716666667	4.555	4.38	4.91	4.27	4.68	4.95	4.14	2.17	2.16	1.8	1.76	2.37	2.17
427166	SGTB	-1.135	3.215	7.0583333333	7.56	8.4	7.45	5.78	7.06	6.1	2.86	3.4	3.78	3.06	3.14	3.05
421793	USP45	-1.133	5.1883333333	11.38	10.11	10.59	10.69	13.68	12.13	11.08	4.61	4.21	3.94	5.62	6.06	6.69
428128	TBC1D22A	-1.133	3.1716666667	6.9566666667	8.38	7.96	7.66	5.52	5.97	6.25	4.11	3.04	3.04	3.74	2.81	2.29
418073	CKAP4	-1.132	22.521666667	49.375	56.07	57.05	54.63	34.13	45.35	49.02	26.16	24.04	25.6	21.71	19.1	18.52
428319	LOC428319	-1.131	0.3233333333	0.7083333333	0.68	0.43	0.77	0.97	0.59	0.81	0.25	0.42	0.5	0.3	0.18	0.29
416845	ORAI1	-1.131	7.2766666667	15.938333333	22.65	14.91	17.67	12.77	19.07	8.56	8.99	9.84	8.57	4.06	6.46	5.74
420294	LOC420294	-1.129	4.6233333333	10.113333333	11.38	10.57	11.31	8.65	9.58	9.19	4.61	4.11	3.83	3.97	4.61	6.61
419081	RRM1	-1.129	29.501666667	64.506666667	71.66	79.66	75.46	50.46	77.36	32.44	32.83	35.31	34.98	10.77	30.48	32.64
424435	TNN	-1.125	1.105	2.41	2.75	3.22	2.95	1.63	2.08	1.83	1.1	1.48	1.39	1.15	0.71	0.8
770049	FUK	-1.123	3.0066666667	6.55	7.01	6.02	9.04	5.22	6.51	5.5	3.71	3.94	3.25	1.82	2.25	3.07
416145	UIMC1	-1.118	1.635	3.5483333333	2.85	3.01	3.39	3.92	3.99	4.13	1.42	1.78	1.34	1.54	1.92	1.81
418360	LOC418360	-1.118	0.51	1.1066666667	1.47	1.13	1.59	0.79	0.95	0.71	0.51	0.4	0.7	0.41	0.36	0.68
416853	PSMD9	-1.117	35.288333333	76.555	71.79	75.73	62.69	79.34	76.25	93.53	32.87	35.26	34.28	37.47	34.46	37.39
423638	ECD	-1.117	10.365	22.476666667	19.17	20.83	20.37	24.81	23.06	26.62	8.63	9.84	9.34	10.87	11.89	11.62
769464	FCHO2	-1.117	2.0583333333	4.4633333333	3.93	3.59	4.65	4.87	5.3	4.44	1.42	1.12	1.62	2.96	2.9	2.33
428075	B3GALTL	-1.112	4.5483333333	9.8333333333	12.09	13.62	10.27	6.88	10.04	6.1	4.86	5.78	6.57	2.02	3.5	4.56
414832	CYP3A7	-1.111	33.318333333	71.986666667	59.14	62.58	64.55	102.56	62.02	81.07	41.82	29.4	31.14	33.7	37	26.85
415378	NARG2	-1.111	0.8316666667	1.7966666667	1.7	2.14	1.87	1.74	1.91	1.42	1.09	0.8	0.57	0.74	0.91	0.88
775985	C6orf65	-1.11	3.1616666667	6.8266666667	6.49	8.17	8.05	5.95	7.53	4.77	3.24	3.23	2.49	2.98	2.56	4.47
419872	MOV10	-1.109	0.9666666667	2.085	1.41	1.89	1.98	2.46	2.47	2.3	0.77	1.17	0.72	0.55	1.36	1.23
395243	IRF10	-1.104	5.5583333333	11.95	11.99	11.04	13.61	10.14	11.35	13.57	4.83	6.71	4.56	5.86	5.94	5.45
395487	MYO6	-1.102	7.6916666667	16.515	16.68	22.81	21.41	12.09	13.75	12.35	8.4	8.57	9.07	5.99	6.92	7.2
421949	FAM49A	-1.096	10.886666667	23.278333333	23.41	23.5	23.23	21.86	24.18	23.49	12.25	9.89	11.92	9.31	11.03	10.92
420121	KLHL26	-1.096	0.4233333333	0.905	0.73	0.66	0.78	0.94	1.02	1.3	0.22	0.43	0.43	0.57	0.56	0.33
427463	ZCCHC6	-1.096	1.9516666667	4.1716666667	3.78	4.8	4.8	3.86	4.02	3.77	2.06	1.88	1.58	2.22	1.78	2.19
423809	KIF11	-1.095	7.5316666667	16.093333333	15.7	20.98	20.35	13.89	17.9	7.74	9.77	8.22	10.18	3.11	6.88	7.03
417248	C17H9orf91	-1.094	4.4666666667	9.5366666667	10.32	10.04	11.53	6.98	9.28	9.07	5.5	7.35	4.15	2.68	3.05	4.07
415914	C12H3orf18	-1.09	1.3233333333	2.8166666667	3.11	2.5	2.77	2.39	3.13	3	0.91	1.68	1.15	1.46	0.99	1.75
427996	MBTPS2	-1.089	0.9166666667	1.95	1.87	1.96	2.49	2.22	1.66	1.5	1.23	0.93	0.92	0.71	0.99	0.72
421822	ORC3L	-1.088	6.5333333333	13.89	19.2	16.86	17.1	8.21	11.76	10.21	8.66	8.23	8.86	4.08	4.49	4.88
422601	HNRPDL	-1.087	65.08	138.27166667	161.09	141.23	139.01	135.46	141.33	111.51	68.22	71.54	67.45	45.87	65.45	71.95
425505	PAQR7	-1.086	2.75	5.8383333333	6.97	5.89	6.01	6.81	6.21	3.14	3.83	3.35	3.09	1.73	2.28	2.22
420667	CMTM6	-1.085	5.79	12.285	13.12	14.41	13.25	9.7	11.98	11.25	6.45	6.2	5.51	5.14	5.87	5.57
417282	NOXA1	-1.085	1.9516666667	4.14	3.69	4.32	4.79	3.76	3.11	5.17	1.87	1.69	2.52	1.31	1.83	2.49
424778	XRN1	-1.081	2.9583333333	6.26	5.8	7.84	7.2	5.26	6.59	4.87	3.31	3.17	3.23	2.52	2.64	2.88
415922	LOC415922	-1.081	0.3033333333	0.6416666667	0.52	0.77	0.77	0.7	0.61	0.48	0.58	0.35	0.23	0.18	0.22	0.26
420910	C5orf22	-1.08	9.895	20.92	16.83	16.7	17.46	26.06	25.85	22.62	6.64	6.65	6.48	11.02	13.31	15.27
770488	PDGFRB	-1.078	0.3016666667	0.6366666667	0.67	0.68	0.48	0.5	0.55	0.94	0.27	0.2	0.15	0.39	0.49	0.31
416024	MGLL	-1.077	5.75	12.133333333	10.26	11.23	11.46	12.8	15.93	11.12	5.4	4.94	4.67	4.89	6.94	7.66
419702	VPS11	-1.077	6.57	13.863333333	14.86	15.5	16.4	10.43	13.94	12.05	8.21	7.2	7.68	4.43	5.82	6.08
415894	STAB1	-1.077	0.455	0.96	0.79	0.62	1.11	1.01	0.98	1.25	0.61	0.38	0.4	0.47	0.41	0.46
422935	PANK2	-1.074	4.995	10.515	10.53	11.24	9.19	11.42	9.59	11.12	4.72	4.16	4.79	5.24	6.04	5.02
420606	LOC420606	-1.073	1.8833333333	3.9633333333	2.54	3.2	3.2	4.31	5.02	5.51	1.66	1.33	1.69	2.26	2.19	2.17
424853	D2HGDH	-1.072	3.0283333333	6.3666666667	6.93	8.87	7.62	4.08	5.31	5.39	3.95	4.51	3.82	1.56	2.38	1.95
418779	DOCK9	-1.072	5.3783333333	11.306666667	9.36	11.38	12.14	14.46	11.95	8.55	6.19	4.99	5.91	4.31	5.34	5.53
416538	FAHD1	-1.07	36.008333333	75.615	86.13	82.43	75.21	69.27	75.67	64.98	28.68	40.55	39.53	28.4	37.73	41.16
423519	SLC38A6	-1.07	1.335	2.8033333333	2.7	2.94	2.11	1.92	3.23	3.92	1.01	0.81	1.3	1.65	1.75	1.49
423878	SLK	-1.07	6.19	12.995	9.5	14.1	13.02	13.83	15.8	11.72	5.5	4.84	5.52	6.58	6.91	7.79
421368	BATF3	-1.07	2.6316666667	5.5233333333	6.26	2.54	6.67	4.68	5.9	7.09	2.66	2.64	2.31	2.96	2.22	3
422514	HERC3	-1.068	4.9733333333	10.426666667	12.84	13.56	12.3	7.12	8.98	7.76	5.57	6.15	5.18	4.26	3.93	4.75
768362	POP4	-1.067	5.505	11.535	16.15	14.65	10.89	8.72	9.21	9.59	6.14	6.4	5.35	4.19	4.99	5.96
422080	RNF213	-1.066	2.9216666667	6.1183333333	4.78	7.02	7.26	4.42	5.53	7.7	3.14	2.97	3.25	3.03	2.67	2.47
421837	CYB5R4	-1.065	3.4033333333	7.1183333333	8.59	7.75	7.43	5.49	6.8	6.65	2.92	3.35	3.07	3.36	3.64	4.08
430371	YKT6	-1.065	12.243333333	25.606666667	23.88	23.4	28.19	21.73	22.37	34.07	9.18	12.99	6.83	19.15	13.36	11.95
417312	MAP2K4	-1.064	6.2616666667	13.091666667	14.22	14.5	14.97	11.4	11.65	11.81	4.61	6.66	6.97	5.81	7.23	6.29
423573	L2HGDH	-1.063	2.345	4.8983333333	4.91	6.76	6.54	2.7	3.6	4.88	3.44	2.77	2.89	1.68	1.48	1.81
417214	PTGES2	-1.059	24.555	51.146666667	64.18	59.62	56.32	39.28	48.42	39.06	26.21	30.23	27.39	17.61	21.56	24.33
395873	K123	-1.057	0.62	1.29	1.38	1.82	1.26	0.87	0.82	1.59	0.48	0.27	0.48	0.93	1.02	0.54
416417	SNX29	-1.057	1.7083333333	3.5533333333	2.94	4.08	4.3	3.73	3.26	3.01	2.29	1.12	1.96	1.38	2.14	1.36
422493	SLC20A2	-1.055	5.9766666667	12.421666667	13.39	12.2	13.34	13.08	13.53	8.99	5.33	6.09	4.27	4.49	8.14	7.54
772243	LOC772243	-1.055	1.28	2.66	1.91	1.91	2.23	3.61	3.12	3.18	0.89	1.3	0.98	1.22	1.57	1.72
418250	MKLN1	-1.054	15.211666667	31.578333333	31.09	34.69	32.64	31.07	32.86	27.12	15.31	14.9	15.47	12.95	16.63	16.01
395963	CAPN2	-1.054	1.6733333333	3.4733333333	2.96	4.23	3.49	2.98	3.02	4.16	1.89	1.2	1.77	1.64	2.12	1.42
395455	PCSK7	-1.052	10.558333333	21.888333333	17.07	15.47	16.04	25.32	25.79	31.64	9.65	8.45	6.54	14.25	12.7	11.76
772085	LOC772085	-1.051	0.5533333333	1.1466666667	1.09	1.39	1.25	0.94	1.44	0.77	0.55	0.68	0.81	0.31	0.82	0.15
421212	LOC421212	-1.051	10.72	22.205	24.31	24.55	24.6	19.63	20.54	19.6	11.65	11.81	12.19	9.99	8.62	10.06
420526	LOC420526	-1.049	10.56	21.853333333	24.47	22.01	20.85	20.01	23.23	20.55	9.88	9.49	12.59	8.82	11.83	10.75
425820	ZNF414	-1.046	2.3183333333	4.7883333333	4.03	4.79	5.38	3.91	5.35	5.27	2.76	2.52	1.93	2.29	2.2	2.21
416121	CAND2	-1.046	2.8216666667	5.8266666667	4.42	4.71	5.93	6.09	7.06	6.75	2.7	2.98	2.53	3.25	2.83	2.64
424629	FAF1	-1.046	6.1583333333	12.713333333	10.05	12.61	10.92	12.95	13.15	16.6	6.39	5.51	6.35	7.84	5.4	5.46
420286	RAD21	-1.045	56.945	117.46666667	139.7	151.36	132.56	99.21	116.61	65.36	74.6	67.55	75.76	31.01	49.33	43.42
420984	SLC39A6	-1.044	25.743333333	53.076666667	41.73	47.57	46.6	54.39	55.22	72.95	20.06	17.69	16.55	37.86	32.83	29.47
415653	RANBP10	-1.043	10.516666667	21.67	18.97	19.59	19.32	21.57	24.51	26.06	10.77	10.83	9.62	11	11.21	9.67
424387	PIGC	-1.041	6.4883333333	13.35	15.55	15.26	15.58	9.64	12.14	11.93	6.61	8.28	6.42	5.02	6.95	5.65
415313	C10H15orf59	-1.034	1.0083333333	2.065	2.07	1.73	1.92	1.6	2.21	2.86	1.08	0.63	1.15	1.7	0.88	0.61
419798	DIXDC1	-1.034	0.3833333333	0.785	0.92	0.66	0.88	0.56	0.6	1.09	0.33	0.43	0.37	0.66	0.27	0.24
418744	LOC418744	-1.033	0.2133333333	0.4366666667	0.47	0.51	0.55	0.39	0.34	0.36	0.23	0.24	0.18	0.22	0.21	0.2
429074	NPL	-1.031	0.815	1.665	1.78	2.15	2.03	1.79	1.17	1.07	1	0.44	0.88	0.6	1.09	0.88
426784	ADAM32	-1.03	0.0783333333	0.16	0.19	0.13	0.13	0.18	0.11	0.22	0.06	0.09	0.06	0.14	0.05	0.07
423403	TDP1	-1.03	5.3833333333	10.993333333	11.45	13.81	11.05	9.4	9.55	10.7	4.93	4.96	5.75	6.04	5.38	5.24
417012	HORMAD2	-1.029	1.4483333333	2.955	3.05	4.28	3.1	2.09	2.1	3.11	0.73	1.3	2.44	1.97	1.27	0.98
427419	LOC427419	-1.028	0.38	0.775	1.13	0.88	0.81	0.46	0.65	0.72	0.6	0.38	0.19	0.29	0.35	0.47
416453	LOC416453	-1.028	0.47	0.9583333333	0.77	1.36	1.17	0.77	0.84	0.84	0.38	0.38	0	0.78	0.63	0.65
422776	ATP8A1	-1.027	1.795	3.6583333333	2.6	2.88	3.32	4.13	4.29	4.73	1.65	1.47	1.71	2.19	2.12	1.63
420817	ATP9B	-1.027	5.8333333333	11.885	11.48	11.71	9.27	12.86	12.3	13.69	4.83	4.07	5.55	6.87	7.18	6.5
419287	DNMT3B	-1.025	5.8316666667	11.863333333	12.71	12.66	15.22	7.61	12.71	10.27	7.58	9.01	6.12	4.24	4.14	3.9
427625	SH3PXD2B	-1.024	2.1966666667	4.4683333333	3.59	4.51	4.99	4.15	4.34	5.23	2.35	2.46	1.93	2.22	1.91	2.31
771039	LOC771039	-1.024	14.418333333	29.315	33.39	34.99	33.16	29.6	25.91	18.84	16.22	12.52	15.63	8.48	17.22	16.44
417420	KPNA2	-1.021	45.335	91.97	102.33	120.63	112.92	74.4	93.9	47.64	47.88	46.3	50.65	22.18	51.45	53.55
427178	PAPD4	-1.02	5.5016666667	11.155	11.46	10.97	9.77	12.27	11.24	11.22	5.65	4.93	4.64	5.48	6.22	6.09
424563	CDC20	-1.014	41.42	83.653333333	94.02	100.5	98.11	58.63	92.08	58.58	47.89	51.54	50.74	22.1	39.43	36.82
415491	FANCI	-1.013	7.9733333333	16.088333333	15.49	18.42	19.31	13.56	16.93	12.82	8.7	9.74	8.89	4.92	7.53	8.06
418481	N6AMT1	-1.012	7.2183333333	14.561666667	16.59	16.83	16.19	13.24	14.15	10.37	8.09	7.54	8.86	6.03	5.4	7.39
417715	SLC26A5	-1.012	24.068333333	48.543333333	41.75	43.76	41.28	62.59	60.62	41.26	20.11	18.74	18.61	25.12	32.18	29.65
420623	DFNA5	-1.012	6.765	13.643333333	14.06	14.08	14.83	11.78	13.96	13.15	6.86	6.38	7.44	6.26	5.71	7.94
374222	GLDC	-1.01	1.6883333333	3.4	4.24	3.96	4.56	2.03	2.17	3.44	1.68	2	2.4	2.07	0.89	1.09
423452	EML1	-1.01	1.9816666667	3.99	3.18	3.26	3.16	4.44	5.42	4.48	1.54	1.26	1.51	2.45	2.48	2.65
396292	COL6A2	-1.009	1.225	2.465	2.13	3.01	3.08	1.3	2.16	3.11	1.1	1.12	0.99	1.5	1.55	1.09
417405	UTP6	-1.008	14.958333333	30.086666667	28.98	31.17	30.7	29.2	31.67	28.8	15.03	14.96	16.19	15.64	14.34	13.59
419082	STIM1	-1.007	10.488333333	21.081666667	21.22	21.53	18.52	19.27	19.85	26.1	10.52	9.69	10.37	12.05	10.03	10.27
420382	LOC420382	-1.007	1.74	3.4966666667	3.23	3.84	4.19	2.89	3.71	3.12	2.2	1.98	2.64	1.15	1.31	1.16
421465	FAM82A	-1.006	0.8083333333	1.6233333333	1.59	1.97	2.15	1.35	1.86	0.82	1.06	0.76	0.75	0.35	0.8	1.13
416792	CHFR	-1.004	3.0083333333	6.0316666667	4.86	6.38	7.27	5	5.85	6.83	2.89	2.55	2.74	3.75	2.92	3.2
418191	PYROXD1	-1.002	2.15	4.305	4.03	4.09	4.94	3.6	4.51	4.66	1.73	1.73	1.78	2.47	2.69	2.5
419821	PLEKHA6	-1.001	1.375	2.7516666667	2.59	2.26	2.7	3.09	3.42	2.45	1.93	1.02	1.62	1.43	1.06	1.19
422797	PCDH7	-1	0.4383333333	0.8766666667	0.74	0.75	0.93	0.9	1.29	0.65	0.39	0.6	0.49	0.37	0.46	0.32
416828	LOC416828	-0.999	2.1616666667	4.32	2.18	5.83	5.36	4.47	4.63	3.45	3.26	2.01	2.14	1.96	2.37	1.23
420586	TMEM106B	-0.997	12.788333333	25.531666667	28.55	33.95	29.1	20.45	20.3	20.84	17.62	14.06	15.89	9.91	9.2	10.05
416431	USP42	-0.997	4.55	9.0816666667	7.16	7.46	7.74	11.03	11.26	9.84	3.34	3.05	3.49	5.45	5.97	6
422862	TBC1D14	-0.996	7.1833333333	14.328333333	10.73	15.34	11.72	17.07	17.13	13.98	6.69	5.74	4.66	8.64	8.66	8.71
420488	ACBD5	-0.996	16.188333333	32.283333333	36.65	39.01	39.54	25.54	25.98	26.98	21.53	19.87	22.24	10.6	12.19	10.7
422720	TLR3	-0.996	1.6433333333	3.2766666667	4.15	3.67	3.54	2.39	3.18	2.73	1.99	1.32	1.74	1.87	1.2	1.74
419091	UVRAG	-0.994	4.9533333333	9.8683333333	9.78	11.41	13.39	8.9	9.3	6.43	6.38	4.37	5.14	4.07	5.34	4.42
770683	HIP1	-0.994	1.015	2.0216666667	2.32	2.03	1.96	1.17	2	2.65	0.84	0.8	1.07	1.19	1	1.19
768335	HIGD1A	-0.993	95.255	189.585	153.54	173.86	151.73	212.57	218.44	227.37	63.53	64.95	70.38	88.44	148.4	135.83
421777	PDSS2	-0.993	5.1533333333	10.253333333	10.54	12.66	10.08	9.36	10.63	8.25	7.46	4.58	5.24	3.83	4.74	5.07
424746	ATG16L1	-0.992	8.0333333333	15.981666667	12.12	12.36	14.77	19.5	19.13	18.01	8.48	6.83	6.37	8.67	8.75	9.1
422999	IGHMBP2	-0.991	3.455	6.8683333333	6.95	7.98	7.01	5.83	6.34	7.1	3.75	3.91	3.4	3.17	3	3.5
424375	PACS2	-0.991	17.7	35.175	37.86	45.09	47.38	24.95	28.54	27.23	23.78	21.58	18.75	12.56	15.87	13.66
424037	LSS	-0.99	40.496666667	80.416666667	68.02	70.75	75.8	80.14	105.69	82.1	39.02	36.28	35.41	42.5	42.62	47.15
424589	HECTD3	-0.988	5.2833333333	10.478333333	9.66	10.1	10.98	8.81	11.12	12.2	6.6	6.8	6.83	3.45	4.41	3.61
421287	KLRAQ1	-0.987	6.0283333333	11.948333333	11.3	14.97	14.91	10.09	10.54	9.88	8.07	6.76	5.95	4.83	4.98	5.58
422400	KIAA0922	-0.985	1.6533333333	3.2716666667	3.28	3.17	3.51	2.9	3.33	3.44	1.89	1.63	1.66	1.63	1.43	1.68
423457	C14orf68	-0.984	1.9566666667	3.87	3.79	3.91	3.91	5.21	4.47	1.93	3.08	1.85	1.96	0.93	1.61	2.31
431612	CEP78	-0.982	3.7766666667	7.46	8.84	9.36	7.53	4.49	5.75	8.79	4.37	4.82	4.22	3.56	2.8	2.89
417283	EXD3	-0.981	3.3616666667	6.6366666667	5.71	7.82	6.37	6.35	6.38	7.19	3.94	2.88	3.65	2.81	2.98	3.91
417013	LOC417013	-0.981	10.428333333	20.583333333	19.62	20.13	23.1	19.67	15.47	25.51	14.88	11.31	10.56	9.67	9.65	6.5
421346	IARS2	-0.978	12.085	23.806666667	27.66	28.44	29.18	18.22	22.74	16.6	15.47	15.35	15.33	6.05	10.52	9.79
415784	SAE2	-0.976	5.3883333333	10.596666667	12.59	11.14	11.56	10.42	10.51	7.36	5.51	6.08	7.01	3.46	4.51	5.76
421248	PYGB	-0.976	5.6283333333	11.068333333	12.42	13.19	13.82	6.57	9.78	10.63	8.2	8.31	6.27	3.77	3.64	3.58
420501	KIAA1217	-0.974	3.2666666667	6.4183333333	7.02	7.68	8.29	4.34	5.57	5.61	3.94	3.42	3.4	3.18	2.78	2.88
427473	CDC14B	-0.973	1.0783333333	2.1166666667	1.8	2.38	2.46	1.58	2.47	2.01	1.41	1.09	1.85	0.64	0.6	0.88
423807	EXOC6	-0.973	2.875	5.6433333333	5.61	4.83	5.8	6.27	6.46	4.89	2.57	2.41	2.2	3.03	3.5	3.54
418048	MPST	-0.971	0.95	1.8616666667	1.79	1.74	2.46	1.8	1.44	1.94	1.56	0.62	1.31	0.6	0.64	0.97
416329	RAD50	-0.968	4.0866666667	7.995	8.65	9.27	10.41	6.24	7.3	6.1	4.55	3.99	4.16	3.48	3.56	4.78
426055	CAPSL	-0.968	1.1016666667	2.155	2.67	2.09	1.97	1.96	1.49	2.75	0.85	1.09	0.96	1.64	1.52	0.55
421167	IPO9	-0.967	12.138333333	23.725	20.03	23.3	22.67	26.66	28.55	21.14	12.07	13.02	12.14	10.58	12.2	12.82
420967	BAG1	-0.966	10.13	19.785	22.21	24.84	22.55	18.44	16.26	14.41	9.41	9.79	11.02	9.87	10.74	9.95
416510	LRRC48	-0.965	0.5233333333	1.0216666667	0.9	0.91	1.14	0.69	1.38	1.11	0.52	0.6	0.66	0.44	0.41	0.51
422048	CENPQ	-0.963	7.155	13.946666667	17.94	15.97	15.18	13.67	12.35	8.57	10.38	7.04	7.29	3.9	6.7	7.62
422106	LOC422106	-0.963	6.58	12.825	10.95	10.58	13.07	12.35	12.98	17.02	8.14	7.4	6.99	5.69	5.93	5.33
772383	FGGY	-0.962	4.25	8.2816666667	9.28	10.37	9.83	5.61	5.87	8.73	4.7	5.75	5.76	3.82	3.27	2.2
416545	TBL3	-0.96	55.646666667	108.24666667	91.39	95.87	100.21	129.92	123.99	108.1	46.67	50.4	51.01	50.66	67.37	67.77
771662	LOC771662	-0.96	4.3466666667	8.455	11.02	8.83	9.13	6.79	7.12	7.84	5.7	4.13	4.76	2.35	5.33	3.81
415362	IDH3A	-0.959	19.061666667	37.05	43.25	43.72	38.3	28.35	35.11	33.57	22.77	24.01	22.21	13.83	15.19	16.36
423307	SCFD1	-0.958	5.2	10.105	9.94	11.1	10.21	10.37	9.49	9.52	5.2	5.29	5.12	4.55	5.53	5.51
424491	TECR	-0.958	6.39	12.415	14.66	14.39	13.43	12.67	11.15	8.19	6.81	7.91	7.78	3.99	6.46	5.39
420154	UHRF1	-0.957	18.33	35.588333333	33.82	44.54	41.74	31.5	42.91	19.02	17.96	18.28	19.16	12.31	19.84	22.43
427914	NT5DC3	-0.957	3.295	6.395	5.96	6.68	6.4	6.37	7.71	5.25	2.17	2.58	2.62	3.6	4.85	3.95
427387	SEMA6A	-0.955	3.4916666667	6.7666666667	5.35	5.21	6.05	9.21	7.45	7.33	2.56	3.63	2.14	3.92	4.44	4.26
423555	DLG7	-0.954	10.231666667	19.821666667	23.76	26.08	23.18	14.25	19.83	11.83	13.47	13.51	13.07	4.88	8.24	8.22
420544	GTPBP10	-0.953	11.176666667	21.638333333	25.92	25.63	24.4	17.84	19.03	17.01	10.37	11.94	14.6	8.54	10.36	11.25
431387	SLC25A12	-0.952	2.75	5.3216666667	5.1	6.05	5.23	5.37	6.3	3.88	3.74	2.48	3.1	2.06	2.25	2.87
417571	PIGS	-0.951	16.106666667	31.131666667	39.46	33.08	33.96	23.52	31.12	25.65	20.79	21.86	17.7	9.88	13.04	13.37
771811	LOC771811	-0.95	7.065	13.646666667	14.55	15.16	15.04	8.4	11.95	16.78	7.02	6.99	6.45	7.97	6.93	7.03
421804	KIAA0776	-0.95	10.076666667	19.461666667	21.15	21.81	19.74	18.24	17.06	18.77	10.63	10.29	11.76	8.74	9.66	9.38
417395	HLF	-0.949	5.6633333333	10.936666667	8.22	9.45	9.4	12.9	15.56	10.09	6.13	5.44	5.56	4.79	6.23	5.83
422535	NPNT	-0.949	1.6383333333	3.1633333333	4.12	3.32	3.75	2.61	3.28	1.9	1.76	2	1.82	1.14	1.6	1.51
423486	ZFYVE21	-0.949	12.441666667	24.018333333	26.87	28.19	24.8	21.89	23.05	19.31	13.79	14.17	16.19	9.75	11.14	9.61
423404	C5H14orf102	-0.949	3.365	6.495	6.48	7.62	7.47	5.43	6.07	5.9	3.61	3.09	3.18	3.15	3.8	3.36
426970	CASP9	-0.947	7.365	14.201666667	12.52	14	14.17	11.87	10.46	22.19	7.12	7.83	7.02	9.17	6.46	6.59
418290	USP5	-0.947	24.043333333	46.358333333	43.21	44.8	49.14	38.86	51.6	50.54	23.59	25.13	22.28	24.84	24.21	24.21
427686	C20orf75	-0.944	0.595	1.145	1.44	1.21	1.01	0.77	1.29	1.15	0.5	0.49	0.39	0.47	0.71	1.01
420273	TTC35	-0.944	9.9283333333	19.101666667	20.85	27.12	21.26	16.35	16.41	12.62	11.57	12.58	11.32	6.51	7.05	10.54
420238	PGCP	-0.944	0.6316666667	1.215	1.4	0.9	1.27	1.44	1.06	1.22	0.59	0.66	0.29	0.9	0.6	0.75
417261	MRPL41	-0.943	12.886666667	24.778333333	27.32	25.31	26.69	23.58	25.26	20.51	12.16	16.54	12.29	10.11	14.34	11.88
424934	DIS3L2	-0.943	6.9783333333	13.411666667	14.58	13.61	14.32	11.99	12.46	13.51	7.67	7.8	6.67	4.92	7.81	7
416593	UNKL	-0.941	12.408333333	23.828333333	26.22	29.79	25.06	17.76	25.56	18.58	13.33	12.38	12.52	10.9	12.2	13.12
418761	ARHGEF7	-0.941	13.775	26.45	17.05	19.24	21.94	35.86	33.88	30.73	11.31	10.72	11.34	14	19.17	16.11
421473	SULT6B1	-0.941	0.375	0.72	0.6	0.52	0.78	0.69	0.98	0.75	0.26	0.43	0.34	0.42	0.51	0.29
424445	NCF2	-0.941	5.4766666667	10.513333333	10.79	9.92	10.79	9.29	10.25	12.04	6.45	5.49	5.52	4.75	5.19	5.46
395660	PRLR	-0.94	0.4516666667	0.8666666667	0.77	0.98	1.33	0.75	0.59	0.78	0.48	0.58	0.24	0.55	0.53	0.33
416220	KIF20A	-0.94	5.7733333333	11.076666667	10.66	13.23	12.31	9.22	13.56	7.48	6.47	6.34	6.71	3.62	5.83	5.67
420709	KIAA1143	-0.94	26.913333333	51.623333333	62.98	71.16	56.49	34.51	40.97	43.63	31.42	28.56	31.12	21.93	23.28	25.17
423532	DAAM1	-0.939	11.568333333	22.18	16.64	21.01	19.81	23.96	27.15	24.51	10.75	9.83	9.8	10.78	14.93	13.32
421929	CPSF3	-0.936	12.238333333	23.421666667	26.88	27.09	25.02	17.35	23.59	20.6	13.54	12.68	14.14	10.83	11.5	10.74
417034	LOC417034	-0.936	3.405	6.515	7.53	6.25	7.05	4.67	6.43	7.16	3.22	4.47	4.14	2.43	3.09	3.08
772308	LOC772308	-0.935	7.21	13.78	16.39	17.31	16.42	9.6	12.37	10.59	7.75	9.32	9.53	4.3	6.12	6.24
416558	MLST8	-0.933	20.98	40.048333333	36.51	37.89	39.62	40.38	42.78	43.11	20.03	21.6	19.17	19.75	21.33	24
420788	ADCY1	-0.93	1.5816666667	3.0133333333	3.49	3.31	3.47	2.37	3.52	1.92	2.02	1.75	2.13	1.01	1.22	1.36
417022	EWSR1	-0.929	23.518333333	44.781666667	47.71	46.66	47.46	38	48.23	40.63	27.06	27.96	24.07	16.71	21.94	23.37
421613	SHPRH	-0.929	0.8683333333	1.6533333333	1.72	1.92	2.14	1.51	1.2	1.43	1.01	0.68	0.81	0.97	0.97	0.77
771445	CDK5RAP2	-0.928	3.9616666667	7.5383333333	6.63	7.62	6.9	8.18	8.01	7.89	3.5	3.61	3.62	3.81	4.05	5.18
424359	UCHL5	-0.928	47.946666667	91.195	101.5	105.38	89.3	75.56	86.08	89.35	52.67	53.51	55	44.19	39.43	42.88
415665	FAM65A	-0.926	3.155	5.995	5.48	4.8	6.92	5.49	6.84	6.44	3.4	3.34	2.83	3.44	2.74	3.18
424099	ADAM23	-0.926	2.4433333333	4.6416666667	5.88	6.09	5.34	3.06	4.37	3.11	2.43	3.21	2.56	1.53	2.32	2.61
423349	ABCD4	-0.925	11.615	22.06	26.32	23.03	25.46	18.45	18.8	20.3	13.36	13.61	13.48	9.78	8.97	10.49
416600	ABCC6	-0.925	1.2833333333	2.4366666667	2.36	2.45	2.62	2.86	2.69	1.64	1.54	1.31	1.35	0.72	1.45	1.33
418805	C13orf7	-0.925	6.7416666667	12.8	11.69	12.73	12.53	13.71	13.59	12.55	6.36	6.78	5.58	5.95	8.43	7.35
419417	GLTPD1	-0.924	6.9283333333	13.146666667	13.75	11.78	15.08	11.78	15.7	10.79	7.02	8.08	5.96	4.66	8	7.85
422237	FAM122A	-0.923	15.033333333	28.511666667	26.06	30.16	29.33	26.15	25.05	34.32	15.52	14.82	14.02	17.39	14.83	13.62
419674	PABPC4	-0.923	4.26	8.075	7.27	6.01	8.07	7.86	9.03	10.21	4.17	3.55	4.18	4.8	3.86	5
768808	RPUSD4	-0.922	5.2466666667	9.94	10.14	11.35	11.62	7.43	10.41	8.69	5.46	6.12	6.06	5.28	3.97	4.59
421169	TUBA3E	-0.922	86.4	163.65	205.45	188.95	180.25	130.77	168.76	107.72	94.85	103.76	86.2	55.66	88.29	89.64
423324	PPP2R3C	-0.92	10.088333333	19.086666667	23.53	22.97	21.85	15.48	17.18	13.51	13.07	13.41	11.15	7.97	6.7	8.23
422380	MAP4K4	-0.919	3.4883333333	6.5966666667	6.27	8.15	7.49	4.7	5.62	7.35	4.56	3.53	3.98	3.46	2.46	2.94
420938	NSUN2	-0.919	49.493333333	93.593333333	83.5	89.41	85.81	106.16	104.24	92.44	45.52	49.46	45.97	47.51	53.32	55.18
428391	MELK	-0.919	8.4333333333	15.945	18.26	19.16	17.17	14.69	17.35	9.04	8.28	8.74	8.61	4.78	9.59	10.6
421691	BCLAF1	-0.919	14.713333333	27.811666667	24.35	26.89	25.9	30.33	31.17	28.23	12.67	11.39	10.68	16.43	19.67	17.44
416836	HIP1R	-0.918	12.091666667	22.853333333	19.23	19.63	22.28	24.46	25.37	26.15	13.67	12.8	10.24	12.06	10.77	13.01
416327	SLC22A4	-0.917	1.04	1.9633333333	2.49	1.52	2.45	1.91	1.49	1.92	1.08	1.24	0.82	1.16	0.82	1.12
415809	PNAT3	-0.917	0.415	0.7833333333	0.7	0.57	1.14	0.69	0.71	0.89	0.42	0.63	0.49	0.25	0.38	0.32
423021	NLRP3	-0.915	2.1916666667	4.1333333333	4.18	4.55	4.77	3.78	4.53	2.99	2.64	2.8	1.93	1.87	1.56	2.35
419612	C1orf109	-0.915	1.9283333333	3.6366666667	3.84	2.68	4.63	2.49	3.47	4.71	1.44	2.51	1.77	2.44	1.38	2.03
395123	AIP	-0.914	6.1016666667	11.498333333	10.18	9.08	11.05	10.91	13.31	14.46	6.49	6.63	4.84	7.05	4.88	6.72
422120	NUP85	-0.913	95.696666667	180.25	194.24	198.42	198.72	175.07	189.35	125.7	123.38	119.53	118.85	53.95	77.94	80.53
373854	ODZ2	-0.913	1.8983333333	3.575	3.03	3.27	3.51	4.66	3.78	3.2	2.45	2.16	2.1	1.3	1.55	1.83
427696	ATPBD1C	-0.913	14.545	27.381666667	33.73	35.27	30.47	19.77	23.54	21.51	15.5	19.75	23.13	9.47	8.81	10.61
418924	SLC46A3	-0.912	1.2716666667	2.3933333333	2.39	2.18	2.39	2.85	2.76	1.79	1.38	1.24	1.62	0.91	1.19	1.29
427296	RNF170	-0.912	5.2916666667	9.9566666667	9.2	14.09	10.71	8.2	9.01	8.53	5.77	5.65	5.15	5.29	5.12	4.77
418351	QTRTD1	-0.911	14.606666667	27.456666667	23.92	28.92	25.99	27.74	28.01	30.16	13.19	14.29	12.88	17.19	15.99	14.1
418328	GTF2E1	-0.91	3.39	6.3716666667	5.93	6.28	6.82	5.32	6.7	7.18	3.2	4.23	3.2	3.08	3.32	3.31
404778	RAD17	-0.91	4.34	8.155	9.54	8.14	8.26	8.66	7.98	6.35	4.91	4.42	3.92	4.3	4.6	3.89
427116	ARSK	-0.907	1.6966666667	3.1816666667	4.67	3.68	3.29	2.31	2.6	2.54	2.25	1.86	2	1.24	1.35	1.48
769453	LOC769453	-0.907	0.9433333333	1.7683333333	1.26	1.65	2.02	1.97	2.14	1.57	1.26	1.08	0.89	0.73	0.89	0.81
427679	PMM2	-0.906	13.178333333	24.7	28.52	31.02	26.95	18.96	23.16	19.59	15.24	13.98	13.33	9.95	13.04	13.53
423439	C5H14orf49	-0.906	0.5833333333	1.0933333333	0.82	1.24	1.47	1.07	1.19	0.77	0.54	0.68	0.27	0.65	0.59	0.77
423977	TMEM194B	-0.906	3.525	6.6066666667	6.07	8.06	6.78	6.41	6.98	5.34	3.74	3.8	3.4	3.08	3.29	3.84
422602	HNRNPD	-0.906	35.988333333	67.44	80.92	91.65	77.22	47.5	57.77	49.58	51.49	48.02	44.25	19.38	25.59	27.2
415504	SLCO3A1	-0.905	2.2966666667	4.3016666667	3.71	4.23	5.26	3.93	6.04	2.64	1.72	1.67	2.45	1.82	3.08	3.04
428714	LOC428714	-0.904	0.2983333333	0.5583333333	0.49	0.5	0.72	0.44	0.53	0.67	0.11	0.49	0.38	0.32	0.18	0.31
420199	IMPA1	-0.903	11.468333333	21.448333333	26.04	28.19	24.27	15.93	20.41	13.85	12.11	13.44	12.73	8.87	10.7	10.96
420964	MOCOS	-0.903	1.0783333333	2.0166666667	1.43	1.9	1.79	2.47	2.49	2.02	1.21	0.93	1.03	0.57	1.74	0.99
417522	TAF15	-0.901	29.448333333	54.98	55.58	63.65	62.55	45.14	50.38	52.58	36.57	36.67	39.82	18.49	22.17	22.97
420858	ELOVL2	-0.9	9.5633333333	17.85	17.21	19.91	17.15	19.92	20.79	12.12	14.05	8.03	10.64	5.06	11.33	8.27
415876	DHODH	-0.898	39.775	74.14	82.58	83.48	83.25	55.32	73.18	67.03	49.39	50.48	48.41	25.71	30.09	34.57
417401	TRIM25	-0.898	3.8266666667	7.13	6.12	6.28	7.84	6.33	7.72	8.49	5.01	3.18	3.77	3.42	4.44	3.14
395869	RHOC	-0.898	15.238333333	28.388333333	30.66	26.03	26.05	22.56	23.41	41.62	15.83	14.72	19.1	20.69	12.63	8.46
395745	EYA2	-0.897	7.805	14.533333333	13.31	14.18	14.53	13.09	17.07	15.02	6.18	7.47	5.44	9.22	8.32	10.2
424751	MYO7B	-0.897	1.385	2.5783333333	2.01	2.41	2.61	2.69	2.67	3.08	1.56	1.29	1.22	1.57	1.3	1.37
429125	GRK7	-0.896	0.505	0.94	1.14	1.06	0.96	0.86	0.89	0.73	0.49	0.59	0.49	0.49	0.41	0.56
419156	TOX2	-0.896	8.3483333333	15.536666667	19.91	15.61	19.57	14.37	15.95	7.81	11.84	10.08	8.2	4.94	7.9	7.13
395821	ATP6V1A	-0.892	12.74	23.648333333	17.83	21.09	21.04	25.26	27.06	29.61	11.62	10.06	10.6	14.58	15.56	14.02
414142	LEPRE1	-0.891	22.34	41.441666667	45.81	34.72	40.23	32.45	35.06	60.38	22.48	23.04	19.28	32.92	19.07	17.25
426270	LOC426270	-0.89	2.36	4.3733333333	3.96	5.16	4.63	3.51	4.21	4.77	3.19	2.23	2.21	2.47	2.01	2.05
421182	BRPF3	-0.89	3.1316666667	5.8016666667	3.89	4.55	5.76	6.09	6.59	7.93	2.4	2.23	2.32	4.59	3.63	3.62
427481	OAZ2	-0.889	3.4566666667	6.4	7.6	7.27	8.31	4.8	5.66	4.76	4.39	4.16	4.28	2.57	2.62	2.72
426992	ACSM5	-0.888	0.635	1.175	1.6	1.45	1.03	0.79	0.99	1.19	0.59	0.65	1.11	0.4	0.52	0.54
424431	SEC16B	-0.886	1.1616666667	2.1466666667	2.42	2.04	2.46	2.29	1.96	1.71	0.73	1.86	1.44	0.89	0.92	1.13
419117	EPB41L1	-0.886	3.6016666667	6.655	6.5	7.24	7.41	5.03	7.64	6.11	4.74	4.08	3.31	2.76	3.84	2.88
427561	ACSF3	-0.884	3.33	6.1466666667	7.68	6.85	7.61	4.26	5.68	4.8	3.79	4.32	3.65	1.79	2.78	3.65
415841	CHMP1A	-0.883	33.531666667	61.858333333	56.3	68.72	59.66	59.63	60.28	66.56	37.36	31.91	36.3	27.97	32.57	35.08
428349	SUGP1	-0.883	7.5283333333	13.883333333	15.3	14.85	15.29	10.96	11.85	15.05	7.59	8.72	7.49	7.39	7.06	6.92
427695	ARL6IP4	-0.883	9.515	17.543333333	14.41	12.03	15.66	18.63	20.36	24.17	7.38	8.34	7.28	12.01	11.6	10.48
418252	PHC1	-0.881	7.48	13.776666667	14.59	15.2	16.45	14.19	13.27	8.96	8.42	8.58	7.17	6.24	7.9	6.57
419292	CDK5RAP1	-0.881	9.0466666667	16.661666667	15.49	15.78	18.58	13.82	16.3	20	9.46	9.24	9.44	9.44	8.93	7.77
769591	LOC769591	-0.881	1.0933333333	2.0133333333	2.77	1.76	2.11	2.19	1.52	1.73	1.04	1.55	1.53	1.09	0.57	0.78
415578	RASGRF1	-0.881	0.1366666667	0.2516666667	0.26	0.25	0.25	0.22	0.28	0.25	0.16	0.22	0.13	0.07	0.15	0.09
769308	LOC769308	-0.877	3.0116666667	5.53	4.8	6.59	6.63	4.92	5.68	4.56	2.83	3.28	3.16	2.76	2.81	3.23
422489	INTS10	-0.876	6.665	12.228333333	11.47	10.67	11.2	13.01	14.03	12.99	6.24	5.48	4.76	7.92	6.66	8.93
421324	WDR26	-0.874	6.8766666667	12.606666667	13.59	13.54	12.74	10.24	11.37	14.16	7.71	6.51	5.95	8.33	6.23	6.53
418366	GTPBP8	-0.874	6.5166666667	11.943333333	13.4	13.6	14.87	9.23	10.8	9.76	7.35	6.85	7.94	5.8	5.75	5.41
417265	LRSAM1	-0.873	2.005	3.6716666667	3.14	2.85	3.85	3.07	3.72	5.4	1.79	2.27	2.09	2.68	1.87	1.33
424277	CCDC93	-0.873	9.6	17.576666667	18.65	21.94	22.86	12.72	14.7	14.59	10.78	12.32	12.6	7.51	7.19	7.2
417931	GAS2L3	-0.872	3.4116666667	6.245	5.67	6.65	8.63	5.77	6.74	4.01	4.41	4.34	3.57	1.78	2.81	3.56
418032	MICALL1	-0.872	2.3233333333	4.2516666667	4.09	3.98	4.07	3.65	3.96	5.76	2.44	2.66	2.13	2.82	2.13	1.76
427246	APBA1	-0.872	1.195	2.1866666667	1.55	2.33	2.46	2.04	2.54	2.2	0.96	0.75	1.23	1.34	1.48	1.41
417656	TADA2L	-0.872	2.6716666667	4.8883333333	6.6	5.21	6.01	4.34	4.39	2.78	2.93	2.81	2.89	2.36	2.09	2.95
431622	ZNF462	-0.871	3.605	6.595	6.61	8.6	8.01	4.72	5.46	6.17	3.91	3.71	3.87	3.52	3.15	3.47
424077	ORC2L	-0.871	4.3433333333	7.9433333333	7.46	8.82	7.96	8.31	9	6.11	4.7	4.2	2.43	4.63	4.38	5.72
427207	GCNT4	-0.869	1.5483333333	2.8283333333	3.43	2.78	3.58	2.59	2.97	1.62	2.74	1.46	1.64	0.8	1.66	0.99
424226	ERCC3	-0.869	10.938333333	19.976666667	18.69	20.53	22.52	17.49	19.93	20.7	11.78	11.29	12.18	11.88	8.94	9.56
420980	ELP2	-0.868	9.5483333333	17.43	13.54	13.79	14.6	19.04	19.96	23.65	7.49	6.8	6.19	11.69	12.01	13.11
423407	TTC7B	-0.868	2.7066666667	4.94	5.52	5.52	5.61	3.83	4.84	4.32	3.4	3.11	2.7	2.53	1.99	2.51
417473	ABHD11	-0.868	1.1033333333	2.0133333333	1.91	2.24	1.94	1.94	2	2.05	0.88	1.31	1.88	0.6	1.12	0.83
419751	GRIK4	-0.867	0.3316666667	0.605	0.72	0.69	0.55	0.49	0.71	0.47	0.23	0.31	0.45	0.53	0.27	0.2
419959	DDX42	-0.867	9.805	17.881666667	13.91	17.11	17.06	19.66	19.11	20.44	8.15	6.93	6.83	10.15	12.98	13.79
415792	NAE1	-0.867	5.045	9.1983333333	10.67	11.5	10.38	6.95	9.42	6.27	4.62	6.6	6.98	3.4	4.39	4.28
395510	TDG	-0.865	19.185	34.953333333	31.66	34.76	32.57	34.09	36.6	40.04	18.81	19.18	18.38	21.33	18.85	18.56
374166	P2RX4	-0.865	11.766666667	21.435	23.13	19.96	23.03	21.51	19.55	21.43	13.35	11.79	10.8	9.92	13.07	11.67
421439	SLC29A1	-0.862	9.835	17.878333333	22.3	18.08	18.34	14.09	21.36	13.1	10.59	10.48	10.09	9.73	9.59	8.53
416332	KIF3A	-0.862	2.5066666667	4.555	4.49	5.05	4.92	4.04	4.18	4.65	2.52	2.44	2.77	2.41	2.24	2.66
770439	NCKIPSD	-0.861	3.6283333333	6.5916666667	5.73	5.21	5.82	7.93	8.17	6.69	3.37	3.03	2.32	3.21	5.47	4.37
422684	METTL14	-0.86	13.461666667	24.43	20.47	23.84	21.49	29.19	25.2	26.39	12.11	12.79	11.3	13.63	16.05	14.89
416399	NME3	-0.858	6.5766666667	11.923333333	12.83	11.83	16.58	9.51	7.75	13.04	8.15	7.54	5.55	6.57	5.3	6.35
771242	LOC771242	-0.857	8.5666666667	15.513333333	17.59	15.97	17.86	16.96	14.61	10.09	12.79	7.52	6.69	7.38	11.28	5.74
416704	EIF4A3	-0.856	64.265	116.35333333	130.48	121.59	116.14	104.58	114.58	110.75	65.66	67.1	67.72	54.89	63.56	66.66
420520	TRDMT1	-0.855	10.23	18.505	21.31	23.46	24.51	13.14	15.19	13.42	12.38	12.03	11.85	7.26	9.37	8.49
422372	LOC422372	-0.855	3.2233333333	5.8283333333	7.16	6.91	7.2	4.04	4.98	4.68	3.22	3.63	3.04	2.88	3.41	3.16
422805	ANAPC4	-0.854	4.2333333333	7.6533333333	8.66	9.56	8.95	6.34	7.54	4.87	5.21	4.84	5.27	2.5	3.46	4.12
422621	POLR2B	-0.854	23.221666667	41.981666667	37.67	45.6	43.62	36.57	41.64	46.79	25.04	23.97	22.52	22.72	24.09	20.99
423070	PIK3C2A	-0.854	5.1316666667	9.2766666667	10.94	11.36	12.02	7.11	8.23	6	6.11	4.8	4.33	4.62	5.87	5.06
422576	G3BP2	-0.854	20.435	36.925	27.02	32.36	33.52	44.04	40.41	44.2	16.44	18.01	14.68	22.73	27.33	23.42
416393	ALG1	-0.852	6.2483333333	11.275	12.41	11.59	14.1	8.94	10.37	10.24	7.63	4.82	7.36	5.26	6.5	5.92
417102	DENND1A	-0.851	1.2583333333	2.27	2.29	2.58	2.08	2.03	2.8	1.84	0.99	0.99	1.28	0.95	1.45	1.89
769963	PAFAH2	-0.851	2.55	4.6	5.41	5.24	5.73	3.87	3.95	3.4	2.4	3.11	2.6	2.11	2.1	2.98
424772	SLC9A9	-0.851	2.2933333333	4.1366666667	4.71	5.01	4.6	3.03	4.49	2.98	2.77	3.12	3.37	1.23	1.81	1.46
424574	DPH2	-0.85	2.9516666667	5.32	4.58	4.35	4.36	5.15	6.73	6.75	3.49	2.82	2.36	3.18	3.57	2.29
768939	LOC768939	-0.849	5.1266666667	9.2366666667	11.42	9.85	10.73	8.82	7.77	6.83	6.13	7.28	6.21	2.46	4.65	4.03
395784	CLIP1	-0.849	15.145	27.276666667	22.93	25.26	26.13	27.55	30.09	31.7	14.66	13.87	13.52	17.05	14.55	17.22
420895	SERPINB6	-0.849	26.273333333	47.313333333	52.38	59.61	54.32	31.95	33.44	52.18	28.7	26.04	32.81	26.25	23.34	20.5
418734	UPF3A	-0.848	0.375	0.675	0.94	0.48	0.77	0.52	0.6	0.74	0.28	0.52	0.33	0.36	0.23	0.53
424028	UGT1A1	-0.847	167.72833333	301.79	290.68	295.99	289.57	307.18	377.92	249.4	135.22	153.62	140.92	116.61	216.95	243.05
426415	LHPP	-0.847	6.1566666667	11.073333333	13.16	12.73	12.44	8.33	10.25	9.53	7.89	7.85	7.78	3.06	5.69	4.67
424787	PID1	-0.845	8.1066666667	14.563333333	17.4	16.14	16.15	12.05	15.79	9.85	9.08	9.42	9.61	5.75	7.04	7.74
424929	ARMC9	-0.843	1.1533333333	2.0683333333	1.74	2.45	2.31	1.81	2.26	1.84	1.27	1.2	0.73	1.57	1.02	1.13
416165	MAT2B	-0.843	11.761666667	21.091666667	20.51	25.54	21.18	18.22	19.55	21.55	13.54	12.78	14.23	9.92	9.6	10.5
417673	SGSM2	-0.842	2.5216666667	4.52	4.27	4.6	5.77	3.44	4.31	4.73	2.26	2.38	2.61	2.95	2.28	2.65
426429	OGDH	-0.842	21.875	39.206666667	37.92	39.77	40.14	37.07	43.08	37.26	23.87	21.62	16.2	20.43	25.85	23.28
422012	EFR3B	-0.841	1.6233333333	2.9083333333	2.93	2.55	3.45	1.9	3.38	3.24	1.58	1.57	1.14	1.34	1.75	2.36
421770	LACE1	-0.841	2.0583333333	3.6866666667	3.76	3.56	4.17	3.94	3.3	3.39	2.31	2.21	2.19	2.04	1.96	1.64
423329	MBIP	-0.841	4.7866666667	8.5733333333	9.28	10.57	10	6.84	6.56	8.19	6.26	3.96	4.09	5.21	4.62	4.58
418306	KEL	-0.84	0.6766666667	1.2116666667	1	1.17	1.62	1.51	0.89	1.08	0.56	0.83	0.78	0.59	0.63	0.67
421002	LRRC16A	-0.84	88.185	157.84833333	124.33	144.55	149.56	159.04	158.71	210.9	77.43	69.69	69.89	107.16	110.74	94.2
395629	DDX5	-0.84	157.16833333	281.265	224.61	241.94	237.03	313.85	307.46	362.7	120.72	118.06	120.06	195.52	194.41	194.24
423714	SGPL1	-0.839	7.5766666667	13.555	15.01	15.08	14.8	11.65	12.42	12.37	8.98	8.59	8.63	6.51	6.2	6.55
427316	LOC427316	-0.839	0.94	1.6816666667	1.94	1.72	1.72	1.89	1.77	1.05	0.94	0.94	1.09	0.82	0.85	1
426805	POLR1E	-0.839	12.9	23.075	29.73	20.08	20.51	21.71	23.37	23.05	11.78	12.64	12.52	11.51	15.55	13.4
417093	PBX3	-0.838	4.335	7.7516666667	8.77	9.31	8.25	6.36	7.23	6.59	4.7	4.4	4.86	3.89	3.94	4.22
418221	LOC418221	-0.838	8.535	15.256666667	20.05	14.22	17.19	16.24	15.53	8.31	9.33	8.51	9.01	3.77	10.94	9.65
415311	LOC415311	-0.837	7.56	13.508333333	14.02	10.83	14.9	12.36	14.49	14.45	7.69	7.95	7.52	8.02	7.19	6.99
424864	SENP2	-0.837	2.7116666667	4.845	4.43	4.18	5.98	4.59	5.23	4.66	2.19	2.8	3.08	2.56	2.76	2.88
421294	TRMT61B	-0.837	3.6316666667	6.4883333333	6.08	6.49	7.56	5.37	6.99	6.44	3.04	3.34	3.82	4.21	3.72	3.66
426934	PANX2	-0.837	0.8016666667	1.4316666667	1.57	1.16	1.59	1.18	1.96	1.13	0.9	0.78	0.89	0.63	0.66	0.95
416446	PRKAR1B	-0.836	2.8466666667	5.0816666667	5.39	3.61	3.71	6.48	4.89	6.41	2.11	3.35	1.99	3.47	3.78	2.38
771466	LOC771466	-0.836	4.71	8.405	7.63	12.42	9.01	6.94	8.09	6.34	6.56	5.47	2.97	4.56	5.9	2.8
395360	EIF2AK1	-0.835	14.156666667	25.258333333	32.51	30.08	29.51	18.1	23.27	18.08	16.27	14.97	16.68	10.97	12.72	13.33
422462	ABCE1	-0.835	41.563333333	74.155	73.94	82.36	72.57	66.49	79.17	70.4	45.47	41.78	48.34	35.71	38.96	39.12
428308	AOC3	-0.834	13.505	24.078333333	23.71	21.48	21.13	27.73	26.1	24.32	18.78	16.99	14.91	8.88	12.61	8.86
407775	ST3GAL5	-0.834	18.966666667	33.803333333	29.9	29.4	29.52	36.91	34.84	42.25	17.57	12.86	14.17	20.44	25.68	23.08
424812	FARSB	-0.833	18.398333333	32.763333333	37.06	36.17	43.24	26.98	31.25	21.88	20.21	22.36	23.27	8.84	17.63	18.08
770914	LOC770914	-0.83	9.7783333333	17.388333333	18.27	17.62	17.5	13.34	17.27	20.33	8.67	7.99	8.81	11.51	10.6	11.09
378793	TRMT11	-0.829	4.7316666667	8.4066666667	8.32	9.9	9.74	8.45	9.04	4.99	5.77	4.73	5.18	2.76	5.46	4.49
416861	VPS33A	-0.827	9.1233333333	16.19	17.35	13.93	14.6	14.08	16.38	20.8	8.6	9.59	7.27	10.08	9.57	9.63
426793	VDAC3	-0.827	26.171666667	46.423333333	48.84	57.78	53.89	35.6	38.55	43.88	27.07	30.71	33.91	21.1	22.08	22.16
424039	PCNT	-0.826	3.2133333333	5.695	5.81	8.04	6.68	4.87	5.01	3.76	3.63	3.71	3.6	2.55	3.04	2.75
416829	MPHOSPH9	-0.825	2.6183333333	4.6383333333	5.3	4.73	5.52	4.44	4.7	3.14	2.55	2.81	3.19	2.35	2.14	2.67
423612	GLUD1	-0.824	44.476666667	78.75	69.28	71.68	72.02	99.35	104.71	55.46	46.72	44.5	43.28	23.11	57.09	52.16
396022	CRCP	-0.824	12.73	22.533333333	28.79	26.96	25.72	19.57	19.18	14.98	14.95	15.06	16.05	7.87	10.78	11.67
770862	LOC770862	-0.823	1.655	2.9283333333	3.47	2.11	2.12	3.2	2.89	3.78	2.08	1.73	0.68	2.19	2.08	1.17
429138	VPS8	-0.823	5.9283333333	10.488333333	9.37	10.51	10.55	10.19	12.7	9.61	6.11	6.67	5.38	5.4	6.32	5.69
419857	PLXNA2	-0.823	1.8116666667	3.205	2.84	3.62	3.99	2.63	3.07	3.08	2.44	2.27	1.97	1.17	1.97	1.05
429879	HPS1	-0.823	4.1816666667	7.3966666667	8.03	7.71	8.22	6.33	6.94	7.15	3.97	5.3	4.9	3.11	3.41	4.4
416128	ZFYVE20	-0.823	6.03	10.665	8.52	9.87	9.75	11.29	11.64	12.92	6.59	6.68	5.55	6.69	5.31	5.36
416757	TELO2	-0.822	9.7716666667	17.275	14.39	15.37	15.07	16.78	18.32	23.72	8.96	8.3	9.08	12.27	10.38	9.64
416048	MTMR14	-0.82	10.503333333	18.543333333	19.83	19.72	20.21	15.68	17.6	18.22	12.21	13.35	10.52	8.1	9.44	9.4
424815	ACPL2	-0.82	11.64	20.548333333	22.3	23.09	23.01	19.35	20.35	15.19	12.4	12.21	11.74	10.63	12.07	10.79
421065	KIAA1772	-0.818	6.295	11.096666667	10.99	10.38	14.49	13.11	9.11	8.5	9.02	7.16	5.78	4.93	5.48	5.4
418514	CHAF1B	-0.818	10.126666667	17.848333333	17.55	20.29	18.76	19.5	21.43	9.56	10.7	10.35	11.06	6.72	10.38	11.55
415769	CCDC123	-0.817	3.52	6.2016666667	6.59	7.15	6.26	5.94	6.66	4.61	3.8	2.84	3.23	3.64	4.09	3.52
414835	LOC414835	-0.817	1.945	3.4266666667	3.25	3.64	4.25	2.94	3.34	3.14	2.07	1.78	1.91	2.12	1.72	2.07
415603	MCC	-0.817	2.805	4.9416666667	4.69	5.41	4.47	4.96	5.44	4.68	2.7	2.54	2.7	3.14	3.15	2.6
419121	GGTL3	-0.816	0.1533333333	0.27	0.21	0.17	0.31	0.35	0.28	0.3	0.17	0.13	0.17	0.19	0.21	0.05
428192	MRTO4	-0.816	26.31	46.315	50.75	49.16	50.81	42.4	42.48	42.29	29.82	29.39	25.42	22.5	25.88	24.85
427021	UBE2R2	-0.815	4.3366666667	7.63	7.48	7.58	7.97	6.9	6.8	9.05	5.07	3.76	4.45	4.33	3.73	4.68
416200	PCYOX1L	-0.815	4.0366666667	7.1016666667	8.08	5.75	6.18	7.29	8.99	6.32	4.33	4.31	2.87	3.01	4.82	4.88
769067	MEF2D	-0.815	2.6	4.5733333333	3.44	5.23	4.99	3.04	5.55	5.19	3.31	3.42	2.3	2.22	2.14	2.21
421124	TMEM68	-0.815	7.9766666667	14.03	14	14.83	12.85	14.54	14.47	13.49	6.63	6.76	8.55	7.85	8.11	9.96
426792	IKBKB	-0.815	6.9766666667	12.27	13.5	14.32	14.69	9.12	10.96	11.03	7.86	8.44	7.75	5.7	5.83	6.28
424975	ACTL6A	-0.813	3.6783333333	6.4633333333	8.03	8	7.1	4.89	6.32	4.44	3.99	4.25	4.99	2.14	3.53	3.17
421104	DTNA	-0.813	4.6683333333	8.2	7.37	9.71	9.76	7.87	8.44	6.05	5.29	4.62	4.85	3.97	3.87	5.41
772354	PPP6C	-0.812	20.596666667	36.171666667	37.02	39.86	37.69	30.66	35.95	35.85	21.02	22.17	19.3	21.26	20	19.83
421282	EHBP1	-0.812	10.29	18.07	17.23	21	19.49	15.8	16.81	18.09	12.02	11.44	9.85	9.18	9.81	9.44
418720	MFSD9	-0.812	4.9	8.6016666667	9.13	10.04	7.95	8.94	7.54	8.01	4.86	4.42	4.73	4.28	5.43	5.68
432370	CSNK2A1	-0.811	60.72	106.545	101.18	115.54	104.1	105.26	109.61	103.58	58.98	53.19	54.63	56.81	73.2	67.51
417729	MAGI2	-0.811	0.2716666667	0.4766666667	0.49	0.48	0.4	0.48	0.4	0.61	0.24	0.14	0.47	0.27	0.24	0.27
425204	GTSE1	-0.811	3.5933333333	6.3033333333	5.43	7.89	6.12	6.13	7.49	4.76	3.68	3.6	3.43	2.72	4.2	3.93
769893	C7orf27	-0.811	3.5016666667	6.1416666667	6.66	5.76	6.06	5.37	6.14	6.86	3.25	3.53	3.3	3.98	3.39	3.56
419377	NPHP4	-0.809	0.5116666667	0.8966666667	0.9	0.72	0.92	0.92	0.91	1.01	0.5	0.55	0.53	0.43	0.41	0.65
417609	ASPA	-0.809	2.6383333333	4.6233333333	5.03	6.23	4.24	4.1	4.44	3.7	3	2.14	2.89	1.65	2.99	3.16
770355	RBM47	-0.809	16.526666667	28.95	28.14	31.55	33.72	25.48	27.3	27.51	23.97	23.86	18.98	8.65	11.71	11.99
770083	NECAP1	-0.808	2.8216666667	4.9416666667	3.95	4.64	4.42	5.48	5.31	5.85	2.92	2.4	2.18	3.37	3.12	2.94
415682	FUK	-0.808	2.0333333333	3.56	4.24	2.49	3.4	3.72	3.96	3.55	2.45	1.99	1.65	2.16	1.82	2.13
420061	BTN1A1	-0.808	0.9616666667	1.6833333333	2	1.67	1.45	1.48	1.44	2.06	1.07	0.78	0.78	1.23	0.94	0.97
422355	VBP1	-0.808	24.188333333	42.335	48.52	48.54	41.59	39.17	41.05	35.14	26.32	27.8	31.72	16.18	21	22.11
429038	ANKZF1	-0.807	4.14	7.2416666667	6.43	7.42	6.48	7.6	8.27	7.25	4.56	3.86	3.1	4.1	4.63	4.59
424970	TTC14	-0.806	6.67	11.665	13.81	12.43	12.25	8.54	11.03	11.93	6.87	7.12	7.01	7.35	5.78	5.89
429024	TLK1	-0.806	3.7766666667	6.6016666667	7.05	8.02	7.27	5.18	6.81	5.28	4.79	3.95	4.32	3.07	3.06	3.47
416679	ZC3HC1	-0.805	5.65	9.8716666667	9.95	10.96	10.61	7.65	9.84	10.22	7.52	6.01	5.46	4.62	4.69	5.6
771104	LOC771104	-0.805	12.156666667	21.24	22.64	18.1	20.25	20.81	26.05	19.59	8.71	10.35	9.25	11.46	14.82	18.35
373925	ARNTL2	-0.805	9.3633333333	16.356666667	20.71	20.01	19.48	13.63	14.17	10.14	10.7	11.79	11.44	6.34	7.58	8.33
421064	GREB1L	-0.805	4.4133333333	7.7083333333	5.22	8.12	7.69	10.04	7.73	7.45	5.74	4.4	4	4.11	4.17	4.06
416428	TXNDC11	-0.804	9.8816666667	17.256666667	15.25	14.39	15.61	22.2	18.31	17.78	8.68	7.66	6.9	11.95	12.37	11.73
429055	C1orf59	-0.804	1.435	2.505	2.83	2.8	2.46	2.86	2.45	1.63	1.59	1.65	1.63	0.9	1.13	1.71
419361	RCC2	-0.803	55.751666667	97.248333333	116.25	113.74	120.04	64.61	89.9	78.95	79.82	70.5	63.24	35.29	43.57	42.09
423437	DICER1	-0.801	7.0416666667	12.271666667	8.91	12.69	11.79	15.22	12.28	12.74	5.66	4.82	5.25	9.05	8.03	9.44
415715	SLC12A4	-0.801	10.875	18.946666667	19.18	19.31	18.6	19	21.97	15.62	12.37	11.1	11.35	7.8	11.07	11.56
768958	LOC768958	-0.8	0.3933333333	0.685	0.8	0.67	0.81	0.61	0.64	0.58	0.4	0.53	0.26	0.36	0.51	0.3
423442	C5H14orf129	0.8008	14.43	8.2833333333	10.38	10.78	8.66	6.73	7.16	5.99	16.19	16.47	18.09	10.23	12.21	13.39
421192	XPO1	0.802	193.46	110.96333333	99.28	126.87	116.6	117.91	113.79	91.33	217.31	196.93	227.52	172.37	164.58	182.05
417868	E2F7	0.8054	13.25	7.5816666667	6.93	9.19	8.16	7.43	10.42	3.36	13.78	13.35	15.47	8.16	12.71	16.03
420673	ABHD5	0.8059	26.64	15.238333333	13.94	15.05	13.54	15.73	19.09	14.08	33.28	27.95	31.46	18.75	24.21	24.19
770775	LOC770775	0.8084	5.4933333333	3.1366666667	3.25	2.54	3.3	2.63	3.95	3.15	5.6	4.69	3.34	6.99	6.36	5.98
416335	LOC416335	0.8133	10.655	6.0633333333	5.09	5.86	4.92	8.71	5.91	5.89	8.39	8.51	8.63	10.31	14.4	13.69
395887	AMH	0.8267	0.5616666667	0.3166666667	0.2	0.15	0.31	0.47	0.4	0.37	0.51	0.55	0.75	0.41	0.58	0.57
395693	ATF4	0.8296	344.10833333	193.62833333	183.16	180.5	163.33	206.32	234.18	194.28	337.1	365.3	355.08	313.24	356.01	337.92
422126	TSEN54	0.8296	53.615	30.168333333	27.86	32.85	35.04	26.66	28.53	30.07	57.31	59.16	60.9	59.26	41.85	43.21
395173	APTX	0.8303	16.328333333	9.1833333333	10.42	9.37	8.42	8.72	9.24	8.93	16.92	17.08	17.97	17.69	15.9	12.41
396005	TSC22D1	0.8328	26.731666667	15.008333333	17.32	17.89	18.87	11.9	11.93	12.14	34.66	28.25	32.97	19.55	23.36	21.6
395336	TYRO3	0.8359	12.313333333	6.8983333333	8.09	8.23	8.32	4.95	5.69	6.11	13.65	12.37	12.28	11.35	12.24	11.99
427263	PSAT1	0.8442	154.855	86.258333333	64.47	75.42	68.06	79.64	63.31	166.65	147.61	143.57	162.15	207.04	136.04	132.72
396483	TIMP3	0.8489	137.97	76.603333333	58.53	54.15	58.51	89.67	99.91	98.85	119.98	122.89	119.8	108.49	192.26	164.4
693261	SP5	0.8507	7.7483333333	4.2966666667	4.65	3.18	3.32	4.98	4.4	5.25	8.65	7.74	6.31	8.55	7.6	7.64
420855	LOC420855	0.8519	3.73	2.0666666667	2.3	2.05	3.36	1.91	1.96	0.82	4.32	3.44	3.55	2.21	4.48	4.38
418818	KLF5	0.8538	62.866666667	34.786666667	34.58	34.43	35.62	37.33	33.73	33.03	58.09	48.87	46.58	64.55	83.79	75.32
423559	SAMD4A	0.8543	23.221666667	12.845	11.82	13.5	13.78	12.87	14.64	10.46	25.28	23.46	22.98	21.09	25.27	21.25
422085	CYTH1	0.8544	41.366666667	22.88	22	18.93	21.49	24.6	21.92	28.34	45.49	40.29	37.31	40.2	44.44	40.47
423167	TTC17	0.8599	10.021666667	5.5216666667	5.35	5.04	4.46	6.33	5.91	6.04	8.38	8.52	9.18	13.57	10.52	9.96
428527	DSC2	0.8652	12.878333333	7.07	7.57	6.88	7.22	5.19	5.76	9.8	14.2	10.51	14.37	13.77	12.68	11.74
770748	MEX3B	0.8672	9.9016666667	5.4283333333	4.76	4.1	4.83	5.72	5.75	7.41	11.38	11.47	7.38	10.47	8.97	9.74
417807	SLC38A2	0.8702	85.61	46.833333333	30.02	30.45	37.21	77.98	66.92	38.42	98.78	89.45	97.04	56.44	63.26	108.69
417625	TEX14	0.8723	3.835	2.095	1.74	1.38	2.38	1.96	2.52	2.59	3.31	4.69	4.11	2.95	3.02	4.93
421194	AHSA2	0.8733	52.2	28.496666667	30.75	36.76	29.49	25.66	23.65	24.67	54.4	53.11	58.6	47.79	47.65	51.65
416615	LOC416615	0.8795	1.665	0.905	0.88	0.3	1.34	0.67	1.16	1.08	1.32	1.75	1.73	1.52	1.36	2.31
417355	JMJD6	0.8804	16.751666667	9.1	6.26	7.57	7.58	11.22	11.24	10.73	14.09	13.64	13.73	20.52	20.79	17.74
416746	CDC42BPA	0.8815	9.2883333333	5.0416666667	3.37	5.19	4.74	5.72	6.07	5.16	8.83	6.99	7.3	12.09	10.2	10.32
418760	ANKRD10	0.8827	33.598333333	18.221666667	13.66	13.92	14.08	26.27	25.39	16.01	28.33	28.61	32.47	33.31	41.5	37.37
768990	TMEM173	0.8844	2.3566666667	1.2766666667	0.95	1.14	1.4	1.64	1.21	1.32	1.47	2.66	1.87	2.92	2.5	2.72
417748	GPR37	0.8874	5.87	3.1733333333	3.27	3.36	3.62	2.47	3.77	2.55	5.56	5.78	5.76	4.85	6.63	6.64
421688	MAP3K5	0.8982	25.66	13.768333333	11.39	12.13	11.9	17.32	16.97	12.9	27.55	24.55	27.86	20.86	25.77	27.37
420580	GLCCI1	0.901	38.673333333	20.71	17.42	20.45	20.02	22.92	22.2	21.25	34.68	33.82	35.13	42.43	44.05	41.93
374080	TLE4	0.9134	22.701666667	12.053333333	10.08	11.09	11.05	12.2	12.35	15.55	19.18	18.09	18.32	29.64	26.64	24.34
421355	GPATCH2	0.9137	7.005	3.7183333333	3.08	3.05	3.58	3.54	4.38	4.68	6.42	5.41	6.64	8.49	8.27	6.8
395093	PHACTR1	0.9162	0.39	0.2066666667	0.17	0.28	0.17	0.32	0.2	0.1	0.28	0.5	0.39	0.3	0.49	0.38
417658	AP1GBP1	0.9185	10.641666667	5.63	4.52	5.33	6.25	5.56	6.1	6.02	12.46	9.68	11.07	10.33	9.16	11.15
424380	HMGCS2	0.9277	8.6233333333	4.5333333333	3.62	3.35	5.03	6.78	5.13	3.29	10.21	8.67	6.74	7.76	8.53	9.83
421888	TINAG	0.9291	2.2816666667	1.1983333333	1.43	0.6	0.94	2.13	0.66	1.43	2.77	1.67	1.82	2.73	2.71	1.99
768809	UST	0.9301	7.25	3.805	4.06	5.27	3.94	3.16	3.82	2.58	8.83	8.61	8.3	5.63	5.8	6.33
424771	C3orf58	0.9349	21.29	11.136666667	11.12	11.07	11.19	9.27	11.26	12.91	24.3	21.5	21.19	25.04	20.02	15.69
416039	XPC	0.9362	11.101666667	5.8016666667	5.69	6.18	6.39	5.51	5.7	5.34	11.57	11.51	13.17	10.74	9.25	10.37
421658	TULP4	0.9366	3.375	1.7633333333	1.33	2	1.74	1.6	1.63	2.28	3.53	3.14	3.09	3.93	3.7	2.86
396307	FGA	0.9461	49.438333333	25.66	22.69	22.7	19.26	40.91	30.39	18.01	52.92	51.68	57.91	43.84	43.41	46.87
416507	RASD1	0.948	94.648333333	49.061666667	36.51	33.97	44.14	55.16	49.6	74.99	101.41	105.32	90.87	96.53	78.51	95.25
772199	LOC772199	0.9492	0.605	0.3133333333	0.11	0.35	0.46	0.26	0.45	0.25	0.46	0.68	0.56	0.41	0.75	0.77
417966	ATF7IP	0.9617	26.848333333	13.785	9.81	12.33	12.66	14.82	14.32	18.77	26.73	24.35	28.28	30.81	26.22	24.7
419936	LOC419936	0.9647	0.4033333333	0.2066666667	0.21	0.14	0.35	0.2	0.17	0.17	0.34	0.45	0.44	0.33	0.43	0.43
418545	CBS	0.9655	21.525	11.023333333	9.43	14.81	10.87	10.6	12.44	7.99	24.83	22.26	19.32	14.89	20.95	26.9
423828	ABCC2	0.9661	44.238333333	22.645	18.64	17.37	22.08	21.61	23.67	32.5	37.12	34.5	32.79	52.23	49.51	59.28
415902	SFMBT1	0.9702	3.275	1.6716666667	1.65	1.68	1.63	1.44	1.45	2.18	2.86	2.53	3.7	4.29	2.95	3.32
418169	AKR1B10	0.9753	62.913333333	32	31.72	34.33	32.57	28.39	30.01	34.98	76.22	68.15	76.28	55.84	50.18	50.81
771069	LOC771069	0.9822	4.1583333333	2.105	2	2.25	3.27	1.28	1.46	2.37	5.54	4.3	5.25	4.31	2.3	3.25
723789	DACT1	0.9829	0.28	0.1416666667	0.1	0.2	0.05	0.14	0.21	0.15	0.29	0.29	0.28	0.26	0.29	0.27
770134	GNRH1	1.0029	4.145	2.0683333333	1.56	0	2.64	2.99	2.05	3.17	4.15	4.13	4.61	5.63	2.84	3.51
374135	CTGF	1.0042	3.45	1.72	1.3	1.83	1.98	2.46	2.06	0.69	3.11	3.16	2.85	2.51	4.18	4.89
772031	LOC772031	1.0045	4.3233333333	2.155	2.11	1.78	2.97	2.02	2.31	1.74	2.92	5.94	5.08	3.8	3.19	5.01
424945	CAPN10	1.0055	6.1433333333	3.06	2.73	3.66	3.41	2.43	2.67	3.46	7.45	6.42	7.4	6.11	4.51	4.97
419220	PPP1R3D	1.0072	11.095	5.52	4.43	5.68	6.39	4.23	5.73	6.66	12.35	11.13	10.22	11.89	11.26	9.72
395067	CRIM1	1.0187	5.1866666667	2.56	2.02	2.15	1.98	3.24	3.62	2.35	5.53	4.62	4.61	4.02	6.26	6.08
770175	LOC770175	1.0222	5.03	2.4766666667	2.91	3.54	2.66	1.56	2.08	2.11	5.14	6.46	6.02	4.99	4.18	3.39
419531	ENTPD4	1.0244	21.198333333	10.421666667	8.79	8.25	8.73	12.75	13.36	10.65	18.4	16.45	17.36	22.54	27.49	24.95
395285	NR0B1	1.0258	5.7383333333	2.8183333333	1.9	2.05	1.69	4.31	3.7	3.26	6.29	7.68	7.61	3.54	4.22	5.09
776102	LOC776102	1.0298	3.015	1.4766666667	1.13	1.99	1.78	1.48	1.13	1.35	3.5	3.69	3.96	2.37	2.48	2.09
378903	CREM	1.0301	102.885	50.381666667	52.9	62.41	46.22	34.21	35.96	70.59	107.74	82.36	119.56	137.62	91.05	78.98
420448	DNAJB6	1.0302	142.33	69.691666667	77.12	80.07	68.71	65.53	64.6	62.12	144.84	135.5	151.82	140.97	142.54	138.31
424298	HNMT	1.0344	1.9833333333	0.9683333333	0.74	1.41	0.38	1.38	1.01	0.89	2.95	2.21	2.18	1.79	1.21	1.56
395599	DMN	1.0378	5.9883333333	2.9166666667	2.32	3.61	3.55	2.69	3.02	2.31	7.74	6.31	7.24	4.47	4.86	5.31
418193	BCAT1	1.041	15.58	7.5716666667	4.19	5.95	6.03	10.17	10.96	8.13	15.84	13.4	13.96	15.56	16.15	18.57
418450	IGSF2	1.0517	0.6633333333	0.32	0.44	0.35	0.35	0.31	0.3	0.17	0.78	0.92	0.67	0.72	0.29	0.6
417992	TOB2	1.0522	51.306666667	24.741666667	18	21.54	19.71	27.69	27.16	34.35	51.51	46.3	45.91	61.96	54.82	47.34
396050	SCNN1A	1.0523	0.4216666667	0.2033333333	0.14	0.21	0.21	0.26	0.2	0.2	0.21	0.56	0.38	0.47	0.44	0.47
415780	LOC415780	1.0619	2.7766666667	1.33	1.25	1.22	1.33	1.17	1.67	1.34	2.3	2.23	2.11	3.6	3.19	3.23
770265	LOC770265	1.0655	3.0033333333	1.435	1.39	0.81	1.61	1.94	1.74	1.12	2.18	2.37	3.71	3.13	2.16	4.47
421039	CEP76	1.0729	8.12	3.86	4.33	3.34	3.9	4.45	3.5	3.64	7.85	7.03	8.58	7.89	8.65	8.72
422375	LONRF3	1.0752	41.56	19.725	13.98	15.66	16.74	24.77	24.16	23.04	36.84	32.86	36.32	56.3	43.66	43.38
419917	NFYA	1.0755	47.128333333	22.363333333	19.81	20.79	20.89	22.57	20.88	29.24	43.19	42.87	44.8	53.02	49.76	49.13
417488	CLIP2	1.0767	4.605	2.1833333333	2.15	1.92	3.05	0.94	1.92	3.12	4.03	4.4	4.19	6.33	3.89	4.79
419734	LOC419734	1.0825	0.66	0.3116666667	0.25	0.25	0.19	0.38	0.4	0.4	0.5	0.55	0.63	0.71	0.83	0.74
415555	IQCH	1.0841	1.7066666667	0.805	0.52	0.92	0.79	0.67	1.08	0.85	1.51	2.02	1.62	1.83	1.7	1.56
415945	SEMA3G	1.0847	0.965	0.455	0.29	0.36	0.48	0.54	0.57	0.49	1.29	0.76	1.1	0.66	0.99	0.99
418143	TMTC1	1.0877	2.5716666667	1.21	1.5	1.22	1.56	0.67	1.12	1.19	2.92	3.02	3.31	2.46	1.83	1.89
419528	NEFL	1.1003	20.11	9.38	9.93	9.27	8.42	5.97	11.45	11.24	18.26	18.23	21.34	22.09	19.39	21.35
416770	SDF2L1	1.1326	22.886666667	10.438333333	11.55	11.27	8.87	11.14	9.21	10.59	20.58	19.45	21.05	22.02	27.99	26.23
395340	ADCY5	1.1374	3.67	1.6683333333	1.64	2.46	2.11	1.14	1.81	0.85	3.46	3.85	3.94	2.66	4.14	3.97
770340	LOC770340	1.1421	2.435	1.1033333333	0.7	0.79	0.87	1.57	0.96	1.73	1.4	2.02	2.38	3.24	2.76	2.81
429089	CYR61	1.1453	11.845	5.355	5.6	3.79	6.68	9.06	3.94	3.06	13.06	14.32	13.58	8.54	9.85	11.72
769654	SNTB2	1.147	15.435	6.97	5.37	4.64	6.38	8.42	4.26	12.75	13.36	14.21	10.25	18.72	19.33	16.74
374034	AFAP1	1.1492	8.21	3.7016666667	3.51	4.07	3.56	3.12	4.18	3.77	11.61	8.84	9.07	5.08	5.52	9.14
422173	LOC422173	1.1511	70.78	31.871666667	30.61	38.55	35.62	21.52	30.67	34.26	88.26	76.83	89.46	61.45	52.91	55.77
423205	PPP1R14D	1.1531	24.158333333	10.863333333	10.29	12.44	13.71	8.82	8.54	11.38	23.47	29.23	29.39	25.17	17.47	20.22
422496	HSPA4L	1.1542	175.23	78.735	62.08	74.12	69.55	90.73	93.65	82.28	137.96	124.89	150.39	201.94	218.2	218
421424	KCNK5	1.1605	2.1533333333	0.9633333333	1.08	1.45	1.38	0.58	0.6	0.69	3.44	1.85	2.12	2.17	1.56	1.78
427351	LOC427351	1.1644	0.1083333333	0.0483333333	0.04	0.04	0.05	0.07	0.05	0.04	0.09	0.08	0.09	0.14	0.12	0.13
415893	NISCH	1.1665	32.53	14.491666667	11.58	12.97	12.98	18.19	16.13	15.1	33.76	30.75	34.65	31.59	31.93	32.5
421195	LOC421195	1.1679	0.3033333333	0.135	0.07	0.18	0.15	0.12	0.16	0.13	0.32	0.44	0.25	0.33	0.2	0.28
769203	PYCR2	1.1696	328.72166667	146.13	114.28	122.33	122.51	190.39	168.85	158.42	300.52	299.95	290.8	355.46	348.22	377.38
770805	SQSTM1	1.1727	380.77333333	168.90833333	146.14	145.37	157.03	185.91	217.71	161.29	436.69	435.59	478.41	186.31	347.35	400.29
415392	LARP6	1.1817	4.015	1.77	1.39	2.44	1.7	1.64	2.11	1.34	5.32	5.37	4.53	2.34	2.99	3.54
415746	GPT2	1.1855	78.268333333	34.413333333	31.86	42.36	40.42	23.74	24.48	43.62	103.02	93.1	101.23	80.76	43.46	48.04
421574	PDE10A	1.1871	28.495	12.515	11.4	12.15	12.63	14.01	12.01	12.89	28.62	19.37	22.63	40.27	30.32	29.76
429484	PLAG1	1.1893	9.7716666667	4.285	3.34	4.26	4.03	3.89	3.44	6.75	10.57	7.89	9.19	15.19	8.78	7.01
424004	C7H2orf67	1.2021	9.5866666667	4.1666666667	3.62	3.96	3.53	5.03	5.19	3.67	10.33	9.16	9.58	7.06	10.59	10.8
428552	FLRT3	1.2094	8.105	3.505	4.3	4.08	4.72	2.18	2.49	3.26	9.45	10.31	9.4	7.67	6.56	5.24
420191	GDAP1	1.2115	16.503333333	7.1266666667	6.02	5.88	6	6.47	6.22	12.17	15.65	13.77	13.64	25.92	16.23	13.81
416296	RASGEF1C	1.2191	0.485	0.2083333333	0.05	0.15	0.29	0.17	0.32	0.27	0.34	0.52	0.43	0.63	0.5	0.49
374096	SMAD6	1.2305	13.433333333	5.725	6.08	6.83	6.5	5.1	5.58	4.26	17.06	17.47	17.39	9.74	10.89	8.05
427107	ARRDC3	1.2348	50.796666667	21.583333333	19.83	19.24	20.41	20.72	16.51	32.79	51.83	46.5	51.5	58.88	50.99	45.08
772029	C5H14orf148	1.2363	0.8716666667	0.37	0.53	0.18	0.54	0.2	0.31	0.46	0.8	1.23	0.87	1	0.53	0.8
420463	KLF6	1.2405	53.025	22.441666667	18.48	18.72	20.39	35.8	22.74	18.52	58.72	42.52	49.14	40.44	50.55	76.78
772391	LOC772391	1.2449	0.79	0.3333333333	0.3	0.3	0.3	0.26	0.39	0.45	0.74	0.59	0.73	1.2	0.65	0.83
396287	HMOX1	1.2553	211.51166667	88.603333333	85.08	77.4	87.6	52.13	56.63	172.78	245.73	188.87	219.83	299.4	164.03	151.21
428386	LOC428386	1.2569	142.86	59.776666667	40.05	59.14	58.83	65.84	53.61	81.19	162.53	134.38	130.67	143.07	145.14	141.37
429052	PSCDBP	1.2599	0.6066666667	0.2533333333	0.47	0.19	0.38	0.11	0.08	0.29	0.84	0.37	0.83	0.72	0.46	0.42
395417	SIK1	1.2773	54.72	22.575	17.77	17.25	20.78	31.95	25.95	21.75	76.49	63.64	59.97	47.45	34.02	46.75
420618	TRA2A	1.2823	194.36833333	79.915	75.96	80.03	72.59	77.7	83.35	89.86	185.26	170.57	183.2	220.7	205.45	201.03
419831	MFSD4	1.3244	0.9683333333	0.3866666667	0.36	0.32	0.54	0.46	0.29	0.35	1.15	0.62	0.83	1.22	1.14	0.85
771527	LOC771527	1.3363	3.1983333333	1.2666666667	1.82	1.14	1.42	0.65	0.98	1.59	3.78	3.35	4.01	2.66	1.76	3.63
427409	DNAJB5	1.3373	5.4916666667	2.1733333333	1.57	2.15	2.21	2.16	2.63	2.32	7.2	6.2	6.86	4.23	4.43	4.03
396460	P56LCK	1.3393	0.9066666667	0.3583333333	0.33	0.34	0	0.39	0.51	0.58	1.17	0.67	0.82	1.21	1	0.57
422194	TMEM35	1.3413	5.4266666667	2.1416666667	2.51	2.55	2.33	1.53	2.99	0.94	4.95	8.28	6.65	3.66	4.82	4.2
419661	ZBTB8	1.3414	7.6016666667	3	2.52	2.43	2.43	3.14	3.29	4.19	6.87	7.6	7.86	8.88	6.99	7.41
420761	AMPH	1.3432	2.5583333333	1.0083333333	0.85	0.65	0.95	1.76	0.78	1.06	2.34	2.2	3.1	2.46	2.81	2.44
378919	TRIB2	1.3492	30.411666667	11.936666667	10.39	12.52	12.09	9.69	12.17	14.76	30.41	27.85	33.99	38.81	24.59	26.82
421880	BAG2	1.3607	16.705	6.505	7.28	7.73	7.28	4.64	7.22	4.88	17.79	16.15	18.21	19	14.06	15.02
415886	ADAT1	1.3634	14.266666667	5.545	4.59	5.74	7.48	4.77	5.03	5.66	12.24	13.24	13.65	14.81	15.12	16.54
770809	LOC770809	1.3688	0.4433333333	0.1716666667	0.15	0	0.31	0.17	0.13	0.27	0.61	0.3	0.6	0.48	0.33	0.34
417386	LOC417386	1.3698	37.723333333	14.596666667	15.22	14.66	13.63	14.96	14.13	14.98	45.02	41.58	42.03	34.91	30.05	32.75
415884	TAT	1.3718	6.7416666667	2.605	2.74	2.36	2.01	2.87	2.58	3.07	9.84	7	8.76	4.87	4.51	5.47
420317	KHDRBS3	1.3719	48.216666667	18.63	18.65	24.22	18.88	16.11	16.13	17.79	44.62	42.65	48.49	45.75	52.78	55.01
396404	DDR2	1.3798	4.45	1.71	1.28	0.76	1.61	2.87	1.8	1.94	3.17	3.24	3.08	6.24	6.35	4.62
418962	ARHGAP20	1.3913	0.3016666667	0.115	0.09	0.09	0.13	0.11	0.11	0.16	0.22	0.31	0.46	0.35	0.19	0.28
424336	NTNG1	1.3917	1.5	0.5716666667	0.53	0.66	0.58	0.49	0.64	0.53	1.54	1.78	1.2	1.76	1.53	1.19
769345	LOC769345	1.4004	10.053333333	3.8083333333	2.95	4.37	4.25	3.33	2.75	5.2	15.85	10.03	11.03	8.82	7.25	7.34
771337	SOX7	1.4008	0.3916666667	0.1483333333	0.05	0.1	0.1	0.35	0.16	0.13	0.31	0.56	0.4	0.41	0.33	0.34
396105	SOX2	1.4195	1.44	0.5383333333	0.49	0.7	1.2	0.23	0.09	0.52	1.77	1.18	2.14	1.74	0.92	0.89
419969	GFAP	1.4227	1.3716666667	0.5116666667	0.46	0.41	0.93	0.56	0.43	0.28	1.66	1.54	1.64	0.88	1.28	1.23
428595	PNLDC1	1.4349	0.2433333333	0.09	0	0.16	0	0.09	0.18	0.11	0.16	0.32	0.24	0.29	0.18	0.27
427560	LOC427560	1.4551	5.3783333333	1.9616666667	1.05	1.07	1.13	2.81	2.78	2.93	3.9	4.86	3.85	6.5	6.69	6.47
419422	FAM132A	1.4585	1.31	0.4766666667	0.93	0.3	0.83	0.27	0.23	0.3	1.75	1.27	1.72	1.23	0.64	1.25
416369	LHFPL2	1.4592	4.2983333333	1.5633333333	1.11	1.53	1.37	1.47	1.19	2.71	3.1	3.4	3.84	7.57	4.56	3.32
420389	KBTBD5	1.4699	1.265	0.4566666667	0.26	0.17	0.39	0.87	0.41	0.64	1.54	0.81	0.85	1.16	1.83	1.4
425019	MLF1	1.4892	29.425	10.481666667	14.54	14.9	12.76	5.93	7.82	6.94	39.71	35.89	42.32	19.51	18.38	20.74
422282	FAM46D	1.4896	2.855	1.0166666667	0.83	0.92	0.92	0.48	0.47	2.48	3.55	2.79	3.91	2.68	2.25	1.95
424391	MYOC	1.5402	1.11	0.3816666667	0.19	0.39	0.3	0.39	0.77	0.25	1.55	1.54	1.05	0.7	0.95	0.87
418393	IMPG2	1.5475	1.14	0.39	0.52	0.39	0.39	0.44	0.31	0.29	1.32	1.62	1.58	1.07	0.69	0.56
419505	ZBTB40	1.5488	2.2333333333	0.7633333333	0.82	0.95	1.17	0.54	0.36	0.74	3.01	2.78	2.54	1.71	1.32	2.04
395324	CXCR4	1.5584	17.141666667	5.82	6.27	9.04	8.22	3.09	2.48	5.82	17.29	17.71	19.94	27.12	12.81	7.98
422761	LRRC66	1.5731	0.605	0.2033333333	0.1	0.17	0.2	0.23	0.23	0.29	0.88	0.75	0.58	0.71	0.34	0.37
426810	ZNF608	1.5756	1.0283333333	0.345	0.17	0.43	0.34	0.5	0.43	0.2	1.24	0.87	1.2	0.68	1.03	1.15
422960	SYT4	1.5757	0.5166666667	0.1733333333	0.09	0.22	0.31	0.15	0.04	0.23	0.6	0.69	0.77	0.47	0.28	0.29
419908	IHPK3	1.5797	0.4533333333	0.1516666667	0.06	0.18	0.12	0.1	0.3	0.15	0.41	0.46	0.69	0.26	0.57	0.33
418353	ZDHHC23	1.5861	2.0916666667	0.6966666667	0.6	0.66	0.73	1.03	0.63	0.53	2.13	2.2	2.57	1.93	1.76	1.96
769837	LOC769837	1.591	3.615	1.2	0.59	0.8	1.2	1.81	1.64	1.16	2.36	2.73	3.29	3.81	5.41	4.09
427655	BHLHB8	1.5972	0.59	0.195	0.67	0	0.17	0.19	0.07	0.07	0.5	0.5	0.5	0.83	0.64	0.57
416567	PRKCB	1.6093	0.4983333333	0.1633333333	0.18	0.11	0.26	0.16	0.16	0.11	0.54	0.65	0.33	0.4	0.51	0.56
416339	HSPA4	1.6104	88.798333333	29.081666667	28.32	33.57	31.64	24.63	29.14	27.19	96.14	89.53	105.69	87.31	77.66	76.46
423653	LOC423653	1.6476	2.1983333333	0.7016666667	0.69	0.7	0.62	0.7	0.7	0.8	1.76	2.05	2.56	2.76	2.25	1.81
421092	B4GALT6	1.6481	45.491666667	14.515	15.31	19.89	15.15	12.96	11.44	12.34	48.54	45.02	55.97	34.26	46.89	42.27
771210	LOC771210	1.6512	0.3716666667	0.1183333333	0.15	0	0.31	0.18	0.07	0	0.46	0.46	0.31	0.14	0.34	0.52
769683	LOC769683	1.6528	1.8133333333	0.5766666667	0	0	0.78	1.33	1.01	0.34	2.31	2.3	0.76	2.09	1.68	1.74
771559	SCARF1	1.6533	1.6566666667	0.5266666667	0.45	0.28	0.4	0.71	0.71	0.61	1.68	1.39	1.87	1.69	1.8	1.51
419009	CHORDC1	1.6574	124.20333333	39.373333333	30.02	37.82	31.67	46.64	48.55	41.54	116.05	98.08	100.45	124.77	155.77	150.1
427376	DNAJA1	1.6579	170.85833333	54.143333333	49.79	50.23	49.99	59.48	57.35	58.02	162.73	162.68	178.22	182.66	168.38	170.48
395561	WNT4	1.6671	0.4816666667	0.1516666667	0.19	0.19	0.28	0.05	0.16	0.04	0.47	0.56	0.55	0.38	0.51	0.42
424326	UPP2	1.6829	1.6	0.4983333333	0.54	0.31	0.39	0.44	0.44	0.87	1.54	2.3	2.35	1.49	0.88	1.04
421244	SLC24A3	1.6893	0.215	0.0666666667	0.18	0.06	0	0.03	0.05	0.08	0.12	0.24	0.18	0.32	0.16	0.27
420114	LOC420114	1.7043	1.0916666667	0.335	0.15	0.3	0.59	0.34	0.22	0.41	1.02	1.45	0.94	1.15	0.84	1.15
770464	LOC770464	1.7288	1.8616666667	0.5616666667	0.23	0.47	0.95	0.4	0.51	0.81	1.16	1.16	1.61	2.84	1.52	2.88
419046	KLHDC5	1.7763	5.9716666667	1.7433333333	1.36	1.5	1.54	1.63	1.61	2.82	7.11	5.88	7.01	5.6	4.73	5.5
395622	ADMP	1.7847	2.63	0.7633333333	0.62	0	0.84	1.67	0.91	0.54	2.91	3.31	3.69	1.59	1.7	2.58
429145	FAM43A	1.8016	2.4983333333	0.7166666667	0.95	0.32	0.75	0.67	0.74	0.87	3.48	3.15	2.19	2.38	2.48	1.31
419413	VWA1	1.8074	1.3533333333	0.3866666667	0.17	0.08	0.17	0.87	0.7	0.33	1.67	1.66	1.97	1.02	1.14	0.66
421673	GPR126	1.8173	0.975	0.2766666667	0.3	0.17	0.17	0.35	0.35	0.32	1.18	0.77	0.7	1.66	0.59	0.95
771557	ENG	1.8215	0.3416666667	0.0966666667	0	0.21	0.07	0.12	0.06	0.12	0.42	0.28	0.27	0.38	0.46	0.24
374163	HSP90B1	1.8325	1273.3183333	357.52833333	351.78	385.96	354.68	395.74	311.07	345.94	1208.55	1259.25	1227.31	1257.27	1375.48	1312.05
423363	JDP2	1.8338	50.291666667	14.108333333	13.34	16.62	11.41	13.2	16.72	13.36	64.99	57	57.86	41.8	37.92	42.18
422415	RXFP1	1.8563	0.175	0.0483333333	0.05	0.05	0.1	0.05	0.04	0	0.24	0.14	0.23	0.15	0.18	0.11
420092	RFX2	1.8788	2.605	0.7083333333	0.8	0.63	0.81	0.71	1.01	0.29	2.88	2.75	2.44	1.56	2.55	3.45
421003	C6orf32	1.9087	3.01	0.8016666667	0.33	0.59	0.34	0.96	1.52	1.07	4.55	3.86	4.28	1.56	1.46	2.35
422487	SH2D4A	1.9187	5.81	1.5366666667	1.17	1.61	1.13	2.32	1.81	1.18	8.15	6.06	5.42	1.84	7.31	6.08
424490	ABCA4	1.9241	0.2466666667	0.065	0.04	0.06	0.06	0.07	0.09	0.07	0.29	0.27	0.27	0.25	0.22	0.18
424206	CCDC108	1.9708	2.6066666667	0.665	0.77	0.64	0.8	0.75	0.66	0.37	2.64	3.02	2.7	1.09	3.37	2.82
395853	HSPA8	1.9763	7249.4233333	1842.3983333	1277.17	1473.51	1440.17	2495.26	2284.78	2083.5	6717.01	6691.14	6875.94	8425.94	7535.18	7251.33
415818	CRISPLD2	2	0.2666666667	0.0666666667	0	0.08	0.08	0.09	0.11	0.04	0.4	0.24	0.32	0.33	0.13	0.18
771265	CBLN1	2.0055	2.195	0.5466666667	0.74	0.58	0.29	0.3	0.65	0.72	1.31	2.38	2.92	2.39	2.18	1.99
427689	NOG2	2.042	0.6383333333	0.155	0	0	0	0.37	0.19	0.37	0.86	0.43	0.85	0.39	0.82	0.48
416624	OTOA	2.0434	2.1916666667	0.5316666667	0.49	0.27	0.86	0.54	0.43	0.6	2.19	1.65	1.81	3.15	1.68	2.67
428537	MOS	2.0488	0.7516666667	0.1816666667	0.27	0.13	0.4	0	0.17	0.12	1.06	0.53	0.39	1.2	0.58	0.75
396361	INHBA	2.0496	0.345	0.0833333333	0	0	0.08	0.18	0.21	0.03	0.48	0.32	0.39	0.22	0.39	0.27
427637	GLRA1	2.0661	0.2233333333	0.0533333333	0	0.08	0	0	0.17	0.07	0.31	0.31	0.31	0.14	0.09	0.18
429198	FSCN2	2.1285	0.3716666667	0.085	0	0	0	0.24	0.09	0.18	0.21	0.41	0.2	0.28	0.67	0.46
421956	LOC421956	2.2224	0.2566666667	0.055	0	0	0	0.12	0.16	0.05	0.21	0.26	0.26	0.28	0.17	0.36
768851	LOC768851	2.2324	0.8066666667	0.1716666667	0.31	0.1	0.21	0.18	0.14	0.09	0.72	1.23	1.22	0.75	0.45	0.47
415588	MAP1A	2.2679	3.1466666667	0.6533333333	0.22	0.57	0.48	0.83	0.85	0.97	2.58	2.62	2.58	3.76	3.84	3.5
395237	SFRP1	2.3219	0.1666666667	0.0333333333	0	0.05	0	0.03	0.04	0.08	0.22	0.26	0.22	0.08	0.12	0.1
421948	MYCN	2.3908	8.47	1.615	1.01	1.85	1.34	1.34	1.29	2.86	7.58	6.94	6.67	14.32	7.45	7.86
417020	NEFH	2.3969	0.1316666667	0.025	0.04	0.04	0	0	0.02	0.05	0.13	0.17	0.04	0.15	0.11	0.19
768571	LOC768571	2.4028	7.3333333333	1.3866666667	1	2.04	1.79	1.3	0.88	1.31	9.53	10.24	8.9	9.51	3.84	1.98
396487	HSPA5	2.438	1709.7783333	315.52166667	278.29	267.08	272.81	448.05	278.79	348.11	1969.28	2184.26	2173.52	1124.14	1437.12	1370.35
421923	LOC421923	2.4713	25.093333333	4.525	5.36	5.84	5.98	2.48	2.64	4.85	30.97	37.59	30.8	16.88	16.49	17.83
421058	EMILIN2	2.5128	0.39	0.0683333333	0.07	0.07	0.07	0.04	0.08	0.08	0.29	0.55	0.47	0.58	0.2	0.25
419882	OLFML3	2.5308	2.09	0.3616666667	0.23	0.12	0.12	0.46	0.6	0.64	1.59	1.36	1.57	2.92	2.79	2.31
428182	TAS1R3	2.5366	0.8316666667	0.1433333333	0.16	0.11	0.16	0.15	0.16	0.12	0.91	1.38	1	0.46	0.58	0.66
396206	NEFM	2.5433	1.195	0.205	0.27	0.2	0.12	0.13	0.22	0.29	1.44	0.97	2	1.14	0.83	0.79
428500	LOC428500	2.5715	72.311666667	12.165	11.14	13.07	13.33	11.26	12.86	11.33	87.57	81.12	100.73	52.61	58.56	53.28
425270	DND1	2.585	0.43	0.0716666667	0	0	0.18	0.1	0	0.15	0.53	0.35	0.69	0.24	0.38	0.39
396481	IL1R1	2.589	16.215	2.695	1.66	1.17	1.61	6.02	4.96	0.75	22.97	18.21	27.41	4.52	10.78	13.4
374002	CKMT1A	2.6544	1.49	0.2366666667	0.19	0.2	0.3	0.17	0.26	0.3	1.07	1.64	1.05	0.83	2.17	2.18
421415	LOC421415	2.6583	1.3783333333	0.2183333333	0.44	0.34	0.11	0.13	0.24	0.05	0.66	1.75	1.3	1.74	0.96	1.86
374232	KAT2A	2.7179	125.54333333	19.081666667	19.1	19.27	20.07	16.32	18.31	21.42	173.59	161.52	154.15	87.45	89.24	87.31
423463	HSP90AA1	2.7374	1368.9	205.26833333	201.9	243.25	231.36	187.4	196.75	170.95	1506.39	1472.31	1675.7	1196.95	1181.12	1180.93
420502	OTUD1	2.883	103.545	14.036666667	11.83	14.94	14.96	15.69	14.24	12.56	178.09	118.36	149.12	45.11	62.35	68.24
418917	HSPH1	2.9584	372.61666667	47.94	41.85	54.51	48.88	46.8	51.8	43.8	349.2	328.99	422.44	401.78	370.31	362.98
424925	LOC424925	2.9807	1.855	0.235	0.36	0.18	0	0.31	0.32	0.24	1.26	1.62	2.67	1.55	1.38	2.65
378784	NPFFR1	2.9875	0.3833333333	0.0483333333	0	0.09	0	0.16	0.04	0	0.37	0.46	0.46	0.29	0.41	0.31
396228	SERPINH1	3.0394	2.4116666667	0.2933333333	0.33	0.54	0.25	0.09	0.32	0.23	2.56	2.47	2.44	1.91	2.39	2.7
395967	EPHA7	3.0484	0.1516666667	0.0183333333	0.03	0	0	0	0.01	0.07	0.14	0.2	0.13	0.18	0.07	0.19
427828	RTN4RL1	3.1553	0.49	0.055	0.08	0	0	0.09	0.03	0.13	0.46	0.61	0.3	0.86	0.54	0.17
776313	LOC776313	3.282	0.7133333333	0.0733333333	0	0	0.31	0	0.13	0	0.61	0.3	0.6	0.41	1.33	1.03
771532	LOC771532	3.45	0.255	0.0233333333	0	0	0	0.14	0	0	0.25	0.25	0.5	0.11	0.14	0.28
416326	P4HA2	3.6497	59.47	4.7383333333	4.97	5.72	6.33	2.68	3.35	5.38	61.23	65.45	73.32	52.81	50.32	53.69
771912	LOC771912	3.7282	2.1866666667	0.165	0.17	0.17	0	0.2	0.3	0.15	2.55	2.03	1.51	2.69	2.04	2.3
419592	LOC419592	3.8003	41.911666667	3.0083333333	4.06	2.47	4.37	1.54	2.6	3.01	36.11	40.62	45.04	46.97	39.92	42.81
417859	CAPS2	3.9416	11.908333333	0.775	0.51	1.3	0.95	0.29	0.78	0.82	19.9	14.47	17.61	6.87	6.08	6.52
415360	DNAJA4	3.995	302.15333333	18.95	17.41	22.81	20.35	16.36	18.18	18.59	416.7	371.62	508.81	179.73	165.34	170.72
423462	LOC423462	4.1377	25.963333333	1.475	1.54	1.3	1.82	1.84	1.18	1.17	21.22	29.64	28.73	23.32	27.5	25.37
373910	NHLH1	4.407	0.495	0.0233333333	0	0	0	0.08	0	0.06	0.36	0.36	0.42	0.65	0.7	0.48
423931	BAG3	4.5754	806.06	33.81	26.66	26.46	27.54	37.91	38.48	45.81	986.59	967.48	1172.98	553.03	620.16	536.12
770291	LOC770291	4.6381	0.415	0.0166666667	0	0	0	0.1	0	0	0.36	0.53	0.18	0.64	0.58	0.2
416988	HSPB8	5.1715	1483.76	41.17	49.38	45.12	49.07	24.12	36.83	42.5	2050.95	1906.48	2076.51	1187.92	921.44	759.26
423504	HSPA2	5.9902	10237.051667	161.04666667	143.69	185.14	168.8	135.06	102.58	231.01	12906.54	13078.7	14258.93	6811.91	7438.98	6927.25
416987	CCDC60	6.0125	0.9683333333	0.015	0	0	0.06	0	0	0.03	0.86	0.98	1.09	0.83	1.08	0.97
428310	HSP25	7.2916	8083.4883333	51.596666667	50.07	64.77	78.02	48.17	26.82	41.73	10255.05	9565.63	9821.41	7321.16	6132.28	5405.4
772158	LOC772158	7.836	132.52833333	0.58	0.49	1.32	0.66	0.37	0.36	0.28	213.81	167.49	187.81	131.72	47.77	46.57
