# Supplementary material for: Transcriptome response to heat stress in a chicken hepatocellular carcinoma cell line
Source: Cell Stress Chaperones. 2015 Aug 5;20(6):939–50. doi: 10.1007/s12192-015-0621-0 (PMC4595433; doi:10.1007/s12192-015-0621-0)
Supplement: Supplementary file 4 — A complete comma delimited list of symbols and names for all genes discussed in ths paper. (CSV 6 kb) [file 12192_2015_621_MOESM4_ESM.csv]

symbol of Symbols	description	geneid
ABCC2	ABCC2 ATP-binding cassette, sub-family C (CFTR/MRP), member 2	423828
ABHD5	abhydrolase domain containing 5	420673
ALG1	asparagine-linked glycosylation 1, beta-1,4-mannosyltransferase homolog (S. cerevisiae)	416393
AMH	anti-Mullerian hormone	395887
ASPM	asp (abnormal spindle) homolog, microcephaly associated (Drosophila)	424354
ATF4	activating transcription factor 4 (tax-responsive enhancer element B67)	395693
BAG1	BCL2-associated athanogene	420967
BAG3	BCL2-associated athanogene 3	423931
CAPS2	calcyphosine 2	417859
CBLN1	cerebellin 1 precursor	771265
CCDC98	FAM175A family with sequence similarity 175, member A	422608
CDC14B	CDC14 cell division cycle 14 homolog B (S. cerevisiae)	427473
CDC20	cell division cycle 20 homolog (S. cerevisiae)	424563
CHAF1B	chromatin assembly factor 1, subunit B (p60)	418514
CHFR	checkpoint with forkhead and ring finger domains	416792
CKAP4	cytoskeleton-associated protein 4	418073
CLIP1	CAP-GLY domain containing linker protein 1	395784
CREM	cAMP responsive element modulator	378903
CTGF	connective tissue growth factor	374135
CYB5R4	cytochrome b5 reductase 4	421837
CYR61	cysteine-rich, angiogenic inducer, 61	429089
DACT1	dapper, antagonist of beta-catenin dapper, antagonist of beta-catenin	723789
DBF4B	DBF4 homolog B (S. cerevisiae)	771128
DDR2	discoidin domain receptor tyrosine kinase 2	396404
DNAJA1	DnaJ (Hsp40) homolog, subfamily A, member 1	427376
DNAJB6	DnaJ (Hsp40) homolog, subfamily B, member 6	420448
DNMT3B	DNA (cytosine-5-)-methyltransferase 3 beta	419287
DOCK1	Dedicator of cytokinesis 1	423960
E2F7	E2F transcription factor 7	417868
ENG	endoglin	771557
ERCC3	excision repair cross-complementing rodent repair deficiency, complementation group 3 (xeroderma pig	424226
EWSR1	Ewing sarcoma breakpoint region 1	417022
EZH2	enhancer of zeste homolog 2	420784
FAF1	Fas (TNFRSF6) associated factor 1	424629
FANCI	Fanconi anemia, complementation group I	415491
GTSE1	G-2 and S-phase expressed 1	425204
HIP1	huntingtin interacting protein 1	770683
HIP1R	huntingtin interacting protein 1 related	416836
HSP25	heat shock protein 25	428310
HSP90AA1	heat shock protein 90kDa alpha (cytosolic), class A member 1	423463
HSP90B1	heat shock protein 90kDa beta (Grp94), member 1	374163
HSPA2	heat shock 70kDa protein 2	423504
HSPA4	heat shock 70kDa protein 4	416339
HSPA5	heat shock 70kDa protein 5 (glucose-regulated protein, 78kDa)	396487
HSPA8	heat shock 70kDa protein 8	395853
HSPB8	Heat shock 22kDa protein 8	416988
HSPH1	heat shock 105kDa/110kDa protein 1	418917
IKBKB	inhibitor of kappa light polypeptide gene enhancer in B-cells, kinase beta	426792
INHBA	inhibin, beta A	396361
JDP2	Jun dimerization protein 2	423363
KAT2A	K(lysine) acetyltransferase 2A	374232
KIF11	kinesin family member 11	423809
KIF4A	kinesin family member 4A	395823
KLF5	Kruppel-like factor 5 (intestinal)	418818
KLF6	Kruppel-like factor 6	420463
LARP6	La ribonucleoprotein domain family, member 6	415392
LEPRE1	leucine proline-enriched proteoglycan (leprecan) 1	414142
MAGI2	membrane associated guanylate kinase, WW and PDZ domain containing 2	417729
MAP2K4	mitogen-activated protein kinase kinase 4	417312
MAP3K5	mitogen-activated protein kinase kinase kinase 5	421688
MBTPS2	membrane-bound transcription factor peptidase, site 2	427996
MLST8	MTOR associated protein, LST8 homolog	416558
MYCN	v-myc related oncogene, neuroblastoma derived	421948
MYO6	myosin VI	395487
MYOC	myocilin, trabecular meshwork inducible glucocorticoid response	424391
NEDD9	Neural precursor cell expressed, developmentally down-regulated 9	395736
NFYA	nuclear transcription factor Y, alpha	419917
NHLH1	nescient helix loop helix 1	373910
NR0B1	nuclear receptor subfamily 0, group B, member 1	395285
NTNG1	netrin G1	424336
ORAI1	ORAI calcium release-activated calcium modulator 1	416845
ORC2L	origin recognition complex, subunit 2	424077
PAPD4	PAP associated domain containing 4	427178
PCNT	pericentrin	424039
PCSK7	proprotein convertase subtilisin/kexin type 7	395455
PIF1	5'-to-3' DNA helicase	429092
PLAG1	pleiomorphic adenoma gene 1	429484
PLK1	polo-like kinase 1	416575
PPP6C	protein phosphatase 6, catalytic subunit	772354
PTGES2	prostaglandin E synthase 2	417214
RAD17	RAD17 homolog (S. pombe)	404778
RAD21	RAD21 homolog (S. pombe)	420286
RAD50	RAD50 homolog (S. cerevisiae)	416329
RANBP10	RAN binding protein 10	415653
RASGRF1	Ras protein-specific guanine nucleotide-releasing factor 1	415578
RCC2	regulator of chromosome condensation 2	419361
RFX2	regulatory factor X, 2 (influences HLA class II expression)	420092
RHOC	ras homolog gene family, member C	395869
RTN1	reticulon 1	378791
SCFD1	sec1 family domain containing 1	423307
SERPINH1	serpin peptidase inhibitor, clade H (heat shock protein 47), member 1, (collagen binding protein 1)	396228
SFRP1	secreted frizzled-related protein 1	395237
SFRP1	secreted frizzled-related protein 1	395237
SIK1	salt-inducible kinase 1	395417
SLK	STE20-like kinase	423878
SMAD6	SMAD family member 6	374096
SOX7	sex determining region Y-box 7	771337
SP5	Sp5 transcription factor	693261
SQSTM1	Sequestosome 1	770805
ST6GAL1	ST6 beta-galactosamide alpha-2,6-sialyltranferase 1	396169
STIM1	stromal interaction molecule 1	419082
SYT4	synaptotagmin IV	422960
TACC3	transforming, acidic coiled-coil containing protein 3	422899
TDG	thymine-DNA glycosylase	395510
TDP1	tyrosyl-DNA phosphodiesterase 1	423403
TECR	trans-2,3-enoyl-CoA reductase	424491
TIMP3	TIMP metallopeptidase inhibitor 3	396483
TLE4	transducin-like enhancer of split 4 (E(sp1) homolog, Drosophila)	374080
TLK1	tousled-like kinase 1	429024
TMEM173	transmembrane protein 173	768990
TNKS	tankyrase, TRF1-interacting ankyrin-related ADP-ribose polymerase	374252
TSC22D1	TSC22 domain family, member 1	396005
TUBA3E	tubulin, alpha 3e	421169
UHRF1	ubiquitin-like with PHD and ring finger domains 1	420154
UIMC1	ubiquitin interaction motif containing 1	416145
VPS8	vacuolar protein sorting 8 homolog	429138
WNT4	wingless-type MMTV integration site family, member 4	395561
YKT6	v-SNARE homolog	430371
